# Supplementary material for: Glycerol biosynthetic pathway plays an essential role in proliferation and antioxidative defense in the human enteric protozoan parasite Entamoeba histolytica
Source: Sci Rep. 2023 Sep 5;13:14596. doi: 10.1038/s41598-023-40670-z (PMC10480196; doi:10.1038/s41598-023-40670-z)
Supplement: Supplementary file 1 — Supplementary Information 1. [file 41598_2023_40670_MOESM1_ESM.xlsx]

## Sheet: Sheet1
				Supplementary Dataset 1. The RNA-seq datasets analyzed in this study. Table showing the gene ID, genomic location, normalized average gene expression levels (fragments per kilobase per million mapped reads, FPKM), fold changes of expression relative to control (psAP2G), p-value and q-value, significant, product description, Entrez GeneID, gene ontology, GO processess, GO function, GO components o…
				pSAP2G vs GKgs
				pSAP2 vs G3PDHgs

## Sheet: pSAP2G_vs_GKgs
Gene ID	Locus	pSAP2G	GKgs	Fold Change	p_value	q_value	Significant	Product Description	Entrez GeneID	Gene Ontology	Computed GO Processes	Computed GO Functions	Computed GO Components
EHI_169100	DS571219:26318-26883	0.25485	32.2238	126.442	0.044	0.117778	no	ribosomal protein L27a, putative	6219693	GO:0006412(translation); GO:0003735(structural constituent of ribosome); GO:0005622(intracellular); GO:0005840(ribosome)	translation	structural constituent of ribosome	intracellular; ribosome
EHI_105140	DS571204:26057-26450	2.06875	138.008	66.7108	5e-05	0.000477379	yes	40S ribosomal protein S15a, putative	3408234	GO:0006412(translation); GO:0003735(structural constituent of ribosome); GO:0005622(intracellular); GO:0005840(ribosome)	translation	structural constituent of ribosome	intracellular; ribosome
EHI_130500.1	DS571502:3857-4331	0.167355	10.096	60.3269	0.044	0.117778	no	hypothetical protein	6220239
EHI_020720	DS571348:1818-2205	0.060105	3.27159	54.4312	0.14265	0.279712	no	hypothetical protein	6219985
EHI_196760	DS571491:8956-10105	0.189601	10.1692	53.6347	0.0001	0.000884444	yes	hypothetical protein	3403078
EHI_192440	DS571209:19851-22258	0.00999972	0.500454	50.0468	1	1	no	heat shock protein70, hsp70A2, putative	3408200	GO:0032440(2-alkenal reductase [NAD(P)] activity)		2-alkenal reductase [NAD(P)] activity
EHI_169350	DS571219:57537-57816	24.8599	1241.95	49.958	5e-05	0.000477379	yes	nonpathogenic pore-forming peptide precursor, putative	3410150
EHI_045080	DS571147:90610-91033	0.197143	9.23366	46.8374	0.0057	0.0247722	yes	pyruvate, phosphate dikinase, putative	6219336	GO:0016310(phosphorylation); GO:0003824(catalytic activity); GO:0050242(pyruvate, phosphate dikinase activity); GO:0016772(transferase activity, transferring phosphorus-containing groups)	phosphorylation	catalytic activity; pyruvate, phosphate dikinase activity; transferase activity, transferring phosphorus-containing groups
EHI_074080.1	DS571232:30934-31252	3.90832	137.81	35.2607	5e-05	0.000477379	yes	hypothetical protein	3407860
EHI_175460	DS571237:41574-42525	0.351469	12.3283	35.0765	5e-05	0.000477379	yes	60S acidic ribosomal protein P0, putative	3410255	GO:0042254(ribosome biogenesis); GO:0006412(translation); GO:0003735(structural constituent of ribosome); GO:0005622(intracellular); GO:0005840(ribosome)	ribosome biogenesis; translation	structural constituent of ribosome	intracellular; ribosome
EHI_070120	DS571503:11107-13414	0.274071	8.19847	29.9137	5e-05	0.000477379	yes	myotubularin, putative	3403111	GO:0046839(phospholipid dephosphorylation); GO:0004437(obsolete inositol or phosphatidylinositol phosphatase activity)	phospholipid dephosphorylation	obsolete inositol or phosphatidylinositol phosphatase activity
EHI_153700.1	DS571145:486566-526656	0.374779	10.1045	26.9612	0.26445	0.43247	no	hypothetical protein	6219317
EHI_152660	DS571145:303400-303976	0.0375315	0.923166	24.5971	0.1339	0.267245	no	ARP2/3 complex 20 kDa subunit, putative	3402827	GO:0034314(Arp2/3 complex-mediated actin nucleation); GO:0030041(actin filament polymerization); GO:0030833(regulation of actin filament polymerization); GO:0005885(Arp2/3 protein complex); GO:0015629(actin cytoskeleton); GO:0005856(cytoskeleton)	Arp2/3 complex-mediated actin nucleation; actin filament polymerization; regulation of actin filament polymerization		Arp2/3 protein complex; actin cytoskeleton; cytoskeleton
EHI_187740	DS571404:13088-13595	1.92883	47.3009	24.5231	5e-05	0.000477379	yes	ribosomal protein L18, putative	3403366	GO:0006412(translation); GO:0003735(structural constituent of ribosome); GO:0005622(intracellular); GO:0005840(ribosome)	translation	structural constituent of ribosome	intracellular; ribosome
EHI_140640	DS571243:26346-27159	0.0625826	1.39658	22.3158	0.1407	0.276983	no	F-actin capping protein subunit alpha, putative	3408520	GO:0030036(actin cytoskeleton organization); GO:0051016(barbed-end actin filament capping); GO:0003779(actin binding); GO:0008290(F-actin capping protein complex)	actin cytoskeleton organization; barbed-end actin filament capping	actin binding	F-actin capping protein complex
EHI_003380	DS571458:12508-13360	0.115172	2.43844	21.1722	0.044	0.117778	no	leucine rich repeat protein, BspA family	3403621	GO:0008150(biological_process); GO:0003674(molecular_function)	biological_process	molecular_function
EHI_067720	DS571419:12253-12859	3.10398	63.2504	20.3772	5e-05	0.000477379	yes	NADPH-dependent FMN reductase domain containing protein	3402385	GO:0006118(obsolete electron transport); GO:0008752(FMN reductase activity); GO:0016491(oxidoreductase activity)	obsolete electron transport	FMN reductase activity; oxidoreductase activity
EHI_153710	DS571145:486566-526656	1.97713	37.1786	18.8043	0.2577	0.424851	no	methylene-fatty-acyl-phospholipid synthase, putative	6219323	GO:0006656(phosphatidylcholine biosynthetic process); GO:0008757(S-adenosylmethionine-dependent methyltransferase activity)	phosphatidylcholine biosynthetic process	S-adenosylmethionine-dependent methyltransferase activity
EHI_192130	DS571317:23753-24425	0.964863	16.227	16.8179	5e-05	0.000477379	yes	Rab family GTPase	3404649	GO:0007264(small GTPase mediated signal transduction); GO:0005525(GTP binding); GO:0003924(GTPase activity); GO:0005622(intracellular)	small GTPase mediated signal transduction	GTP binding; GTPase activity	intracellular
EHI_104000	DS571792:1241-1565	0.0859305	1.43942	16.751	0.14265	0.279712	no	hypothetical protein	6220491
EHI_123820	DS571433:1511-3014	0.0711788	1.15462	16.2214	0.044	0.117778	no	leucine rich repeat protein, BspA family	3402061	GO:0008150(biological_process); GO:0003674(molecular_function)	biological_process	molecular_function
EHI_059050	DS571470:15762-16101	0.329911	4.06838	12.3318	0.01065	0.0401631	yes	hypothetical protein	3405556
EHI_187090	DS571159:97961-98534	8.61877	104.249	12.0956	5e-05	0.000477379	yes	Rab family GTPase	3410776	GO:0007264(small GTPase mediated signal transduction); GO:0005525(GTP binding); GO:0003924(GTPase activity); GO:0004767(sphingomyelin phosphodiesterase activity); GO:0005622(intracellular)	small GTPase mediated signal transduction	GTP binding; GTPase activity; sphingomyelin phosphodiesterase activity	intracellular
EHI_091710.1,EHI_091710.2,EHI_091720	DS571461:5950-11175	0.0245836	0.286768	11.665	1	1	no	repeat organellar protein, putative	3403438
EHI_022600	DS571153:1372-1978	0.891293	10.1438	11.381	5e-05	0.000477379	yes	NADPH-dependent FMN reductase domain containing protein	3402481	GO:0006118(obsolete electron transport); GO:0008752(FMN reductase activity); GO:0016491(oxidoreductase activity)	obsolete electron transport	FMN reductase activity; oxidoreductase activity
EHI_075670	DS571394:12511-14779	0.0629694	0.712626	11.317	0.0452	0.120209	no	hypothetical protein	3403047
EHI_157010	DS571869:0-474	0.0961474	1.06284	11.0543	0.1399	0.275724	no	alcohol dehydrogenase, putative	6220527	GO:0004032(alditol:NADP+ 1-oxidoreductase activity); GO:0016491(oxidoreductase activity)		alditol:NADP+ 1-oxidoreductase activity; oxidoreductase activity
EHI_081670	DS571294:9173-10193	1.51042	16.268	10.7705	5e-05	0.000477379	yes	Rab GTPase activating protein, putative	3406324
EHI_020840.2	DS571348:4187-4517	0.352149	3.61226	10.2578	0.01415	0.0498526	yes
EHI_165280	DS571217:43385-44888	5.38564	54.541	10.1271	5e-05	0.000477379	yes	hypothetical protein	3404059
EHI_184500	DS571308:6236-13895	0.393541	3.65467	9.28663	5e-05	0.000477379	yes	hypothetical protein, conserved	3403466
EHI_184260	DS571436:17287-18286	0.0343125	0.314645	9.16998	1	1	no	leucine rich repeat protein, BspA family	3405912	GO:0008150(biological_process); GO:0003674(molecular_function)	biological_process	molecular_function
EHI_004050	DS571734:226-925	0.0548035	0.453737	8.27934	0.24305	0.407677	no	hypothetical protein	6220450
EHI_139570	DS572606:411-1032	4.24597	33.4401	7.87573	5e-05	0.000477379	yes	peroxiredoxin, pseudogene	6220762	GO:0008150(biological_process); GO:0045454(cell redox homeostasis); GO:0055114(oxidation-reduction process); GO:0016209(antioxidant activity); GO:0016491(oxidoreductase activity); GO:0051920(peroxiredoxin activity)	biological_process; cell redox homeostasis; oxidation-reduction process	antioxidant activity; oxidoreductase activity; peroxiredoxin activity
EHI_176280	DS571509:1009-1921	0.187736	1.47234	7.84261	0.0107	0.0402791	yes	AIG1 family protein	3402386	GO:0008150(biological_process); GO:0005525(GTP binding)	biological_process	GTP binding
EHI_019390.1	DS571709:996-1925	0.398177	2.97266	7.46567	0.00025	0.00194499	yes	cysteine proteinase, pseudogene	6220440
EHI_020900	DS571348:16152-16620	0.0384349	0.268914	6.99661	1	1	no	hypothetical protein	6219984
EHI_006850	DS571197:39627-40131	2.16728	14.9372	6.89214	5e-05	0.000477379	yes	hypothetical protein	3408789
EHI_146810	DS571554:8120-10094	0.01188	0.0788711	6.63898	1	1	no	hypothetical protein	3405481
EHI_171990	DS571501:2813-4547	0.0114847	0.0744597	6.48338	1	1	no	hypothetical protein	3404526
EHI_075660	DS571394:10936-12270	4.49937	29.0811	6.46337	5e-05	0.000477379	yes	CAAX prenyl protease, putative	3403055	GO:0006508(proteolysis); GO:0004222(metalloendopeptidase activity); GO:0016020(membrane)	proteolysis	metalloendopeptidase activity	membrane
EHI_091730	DS571461:11269-11842	0.0246619	0.154686	6.27227	1	1	no	hypothetical protein	6220183
EHI_190000.1	DS571315:29969-33506	0.886922	5.41994	6.11095	5e-05	0.000477379	yes	dolychil-diphosphooligosaccharide-- protein glycosyltransferase subunit, putative	3406636
EHI_134140	DS571730:3560-4877	0.0516754	0.2931	5.67194	1	1	no	leucine rich repeat protein, BspA family	6220447	GO:0008150(biological_process); GO:0003674(molecular_function)	biological_process	molecular_function
EHI_054940	DS571778:1816-2583	0.0452404	0.247537	5.47159	1	1	no	hypothetical protein	6220478
EHI_102380	DS571434:855-1923	0.0729605	0.387519	5.31135	1	1	no	leucine rich repeat protein, BspA family	3402313	GO:0008150(biological_process); GO:0003674(molecular_function)	biological_process	molecular_function
EHI_157670	DS572553:18-722	0.118379	0.611254	5.16353	0.02085	0.067276	no	hypothetical protein	6220753
EHI_181290	DS571288:41459-42413	0.0310149	0.15696	5.06079	1	1	no	syntaxin, putative	3407301	GO:0000910(cytokinesis); GO:0016192(vesicle-mediated transport); GO:0042803(protein homodimerization activity); GO:0016020(membrane)	cytokinesis; vesicle-mediated transport	protein homodimerization activity	membrane
EHI_139080	DS571260:43336-44329	2.24761	11.1632	4.9667	5e-05	0.000477379	yes	longevity-assurance family protein	3402771	GO:0008152(metabolic process); GO:0003824(catalytic activity); GO:0016021(integral component of membrane)	metabolic process	catalytic activity	integral component of membrane
EHI_196780	DS571491:10890-11220	0.509831	2.50709	4.91749	0.1018	0.2194	no	hypothetical protein	3403075
EHI_079710	DS571226:1045-1939	0.02526	0.120934	4.78757	1	1	no	hypothetical protein, pseudogene	6219710
EHI_125130	DS571290:2-581	0.0329644	0.156891	4.75941	1	1	no	competence protein ComEC, putative	6219870
EHI_130520	DS571502:6243-6987	0.0221663	0.105337	4.75212	1	1	no	hypothetical protein	6220240
EHI_172720	DS571407:7052-7792	7.23629	34.2646	4.73511	5e-05	0.000477379	yes	peroxiredoxin, pseudogene	6220088
EHI_035160	DS571268:22180-23941	0.0133649	0.0623534	4.66546	1	1	no	hypothetical protein	6219813
EHI_087390,EHI_C00064	DS571173:16968-18465	62.5676	288.805	4.61589	5e-05	0.000477379	yes	Rho family GTPase	3402976	GO:0007264(small GTPase mediated signal transduction); GO:0005525(GTP binding); GO:0003924(GTPase activity); GO:0005622(intracellular) //	small GTPase mediated signal transduction //	GTP binding; GTPase activity //	intracellular //
EHI_196750	DS571491:8504-8891	0.69508	3.19527	4.59698	0.00795	0.032065	yes	hypothetical protein	6220225
EHI_110180	DS571151:17748-24204	8.81569	39.7631	4.51049	5e-05	0.000477379	yes	myosin heavy chain	3411356	GO:0007165(signal transduction); GO:0016032(viral process); GO:0032440(2-alkenal reductase [NAD(P)] activity); GO:0005524(ATP binding); GO:0003774(motor activity); GO:0005622(intracellular); GO:0016020(membrane); GO:0016459(myosin complex)	signal transduction; viral process	2-alkenal reductase [NAD(P)] activity; ATP binding; motor activity	intracellular; membrane; myosin complex
EHI_049160	DS571468:3081-4299	0.0438717	0.197729	4.50698	1	1	no	leucine rich repeat protein, BspA family	3402071	GO:0008150(biological_process); GO:0003674(molecular_function)	biological_process	molecular_function
EHI_002460	DS571517:10236-11295	0.0552518	0.24768	4.48275	1	1	no	hypothetical protein	6220263
EHI_067700	DS571419:1281-2508	0.109606	0.490927	4.47902	0.0005	0.00350546	yes	proteoglycan-4 precursor, putative	6220118
EHI_131360	DS571661:1098-1746	70.4653	314.882	4.46861	5e-05	0.000477379	yes	surface antigen ariel1, putative	3402348
EHI_110490	DS571151:80205-81609	0.0210042	0.0938093	4.46622	1	1	no	protein kinase, putative	6219368	GO:0006468(protein phosphorylation); GO:0005524(ATP binding); GO:0004672(protein kinase activity); GO:0004674(protein serine/threonine kinase activity)	protein phosphorylation	ATP binding; protein kinase activity; protein serine/threonine kinase activity
EHI_086000	DS571235:13932-14475	0.83086	3.69903	4.45205	5e-05	0.000477379	yes	hypothetical protein	3407385
EHI_070440	DS571284:4793-5147	0.0727249	0.323199	4.44413	1	1	no	leucine rich repeat protein, BspA family	6219856	GO:0008150(biological_process); GO:0003674(molecular_function)	biological_process	molecular_function
EHI_140720	DS571243:40139-44078	3.79158	16.841	4.44168	5e-05	0.000477379	yes	myosin heavy chain	3408513	GO:0016032(viral process); GO:0016020(membrane)	viral process		membrane
EHI_119780	DS571472:11815-12121	0.56551	2.49306	4.40852	0.08265	0.187943	no	hypothetical protein	3403647
EHI_103240	DS571158:804-4872	0.0325814	0.14327	4.39729	1	1	no	protein kinase domain containing protein	6219421	GO:0006468(protein phosphorylation); GO:0005524(ATP binding); GO:0004672(protein kinase activity)	protein phosphorylation	ATP binding; protein kinase activity
EHI_066970	DS571849:1464-2601	0.110425	0.471755	4.27218	0.0006	0.00408292	yes	mucin-like protein 1 precursor, putative	6220518
EHI_077750	DS571526:2687-5159	0.294202	1.24501	4.23182	5e-05	0.000477379	yes	hypothetical protein	3402694	GO:0006629(lipid metabolic process)	lipid metabolic process
EHI_098440.1	DS571169:24944-98737	2.47487	10.4612	4.22697	0.4936	0.664434	no	hypothetical protein, conserved	3410338
EHI_097050	DS571672:2004-2583	0.16274	0.684301	4.20487	0.0385	0.106827	no	hypothetical protein	6220416
EHI_123390	DS571697:2336-3050	84.9137	353.039	4.15762	5e-05	0.000477379	yes	peroxiredoxin	6220430	GO:0008150(biological_process); GO:0045454(cell redox homeostasis); GO:0055114(oxidation-reduction process); GO:0016209(antioxidant activity); GO:0016491(oxidoreductase activity); GO:0051920(peroxiredoxin activity); GO:0005886(plasma membrane)	biological_process; cell redox homeostasis; oxidation-reduction process	antioxidant activity; oxidoreductase activity; peroxiredoxin activity	plasma membrane
EHI_015220	DS571202:8869-9928	0.0758834	0.313491	4.13122	1	1	no	hypothetical protein	3408804
EHI_089440	DS571553:5309-6572	0.498522	2.04807	4.10828	5e-05	0.000477379	yes	hypothetical protein	6220303
EHI_009230	DS571184:421-1348	6.1819	25.2148	4.07881	5e-05	0.000477379	yes	hypothetical protein, pseudogene	6219563
EHI_083620	DS571388:7730-12692	11.6615	47.221	4.04931	5e-05	0.000477379	yes	hypothetical protein	3408729	GO:0007155(cell adhesion); GO:0051015(actin filament binding)	cell adhesion	actin filament binding
EHI_173610.1	DS571455:5024-6674	0.00715744	0.0289444	4.04396	1	1	no	hypothetical protein	6220176
EHI_141030	DS571269:14112-14787	8.70953	35.1906	4.04047	5e-05	0.000477379	yes	hypothetical protein, conserved	3408910
EHI_133790	DS571212:17061-17763	0.547675	2.20928	4.03393	0.0007	0.00464397	yes	hypothetical protein	3409749
EHI_132250	DS571757:2227-3361	0.00699347	0.0280173	4.00621	1	1	no	hypothetical protein	3403168
EHI_047630	DS571800:2965-3766	0.0257398	0.10046	3.90291	1	1	no	hypothetical protein	6220495
EHI_104460	DS571185:33354-34590	0.0256719	0.0992565	3.86635	1	1	no	nonsense-mediated mRNA decay protein, putative	3409356
EHI_007510	DS571178:10942-12367	7.7071	29.1614	3.78371	5e-05	0.000477379	yes	hypothetical protein, conserved	3409114
EHI_048600	DS571231:25392-26667	0.310822	1.16913	3.76141	0.0001	0.000884444	yes	hypothetical protein, conserved	3407036
EHI_062960	DS571359:2045-2666	28.1135	105.614	3.7567	5e-05	0.000477379	yes	hypothetical protein	3404536
EHI_109470	DS572075:85-1316	0.0721452	0.263765	3.65603	1	1	no	hypothetical protein	6220627
EHI_150660.1	DS571642:1361-2444	0.266194	0.971775	3.65063	5e-05	0.000477379	yes	hypothetical protein	3402241
EHI_130510	DS571502:4368-5853	0.0277424	0.100941	3.63851	1	1	no	hypothetical protein	3402678
EHI_109120	DS572518:1-641	3.32196	11.8447	3.56558	5e-05	0.000477379	yes	AIG1 family protein, putative	6220741	GO:0005525(GTP binding)		GTP binding
EHI_010850	DS571817:1193-2141	9.88175	35.0838	3.55036	5e-05	0.000477379	yes	cysteine proteinase, putative	6220496	GO:0006508(proteolysis); GO:0004197(cysteine-type endopeptidase activity); GO:0008234(cysteine-type peptidase activity)	proteolysis	cysteine-type endopeptidase activity; cysteine-type peptidase activity
EHI_021890	DS571593:4759-6808	0.00691725	0.0244524	3.53499	1	1	no	hypothetical protein	6220356
EHI_179700	DS571563:3113-5223	0.0135091	0.0469718	3.47705	1	1	no	hypothetical protein	3409583
EHI_103260	DS571158:14211-14811	68.8643	239.391	3.47627	5e-05	0.000477379	yes	NADPH-dependent FMN reductase domain containing protein	6219417	GO:0006118(obsolete electron transport); GO:0008752(FMN reductase activity); GO:0016491(oxidoreductase activity)	obsolete electron transport	FMN reductase activity; oxidoreductase activity
EHI_144590	DS571508:1003-2200	2.41146	8.34145	3.45909	5e-05	0.000477379	yes	protein kinase domain containing protein	3403042	GO:0006468(protein phosphorylation); GO:0005524(ATP binding); GO:0005515(protein binding); GO:0004672(protein kinase activity)	protein phosphorylation	ATP binding; protein binding; protein kinase activity
EHI_181040	DS571948:1132-1516	0.0669835	0.230387	3.43946	1	1	no	hypothetical protein	6220575
EHI_188610	DS571354:26631-28545	0.00450353	0.0154165	3.4232	1	1	no	heat shock protein 70, putative	6220000	GO:0032440(2-alkenal reductase [NAD(P)] activity)		2-alkenal reductase [NAD(P)] activity
EHI_011990	DS571148:37461-97186	0.851539	2.88002	3.38214	0.30035	0.472302	no	hypothetical protein	3410526
EHI_194870	DS571250:10428-12433	4.32085	14.4128	3.33564	5e-05	0.000477379	yes	hypothetical protein, conserved	3402579
EHI_039720	DS571841:1019-1631	0.0292121	0.0955755	3.27178	1	1	no	hypothetical protein	3402202
EHI_086890	DS572522:439-976	0.0882619	0.288253	3.26588	1	1	no	hypothetical protein	6220743	GO:0005515(protein binding)		protein binding
EHI_145840	DS571244:924-1626	241.459	784.471	3.24888	5e-05	0.000477379	yes	peroxiredoxin	3401937	GO:0008150(biological_process); GO:0045454(cell redox homeostasis); GO:0055114(oxidation-reduction process); GO:0016209(antioxidant activity); GO:0016491(oxidoreductase activity); GO:0051920(peroxiredoxin activity); GO:0005886(plasma membrane)	biological_process; cell redox homeostasis; oxidation-reduction process	antioxidant activity; oxidoreductase activity; peroxiredoxin activity	plasma membrane
EHI_129800	DS571283:8560-9490	0.026318	0.0851975	3.23723	1	1	no	hypothetical protein	3403555
EHI_196770	DS571491:10113-10863	0.0189328	0.0611168	3.22809	1	1	no	hypothetical protein	6220226
EHI_103140	DS572469:297-1138	0.149557	0.481525	3.21968	0.1615	0.30578	no	leucine rich repeat protein, BspA family	6220730	GO:0008150(biological_process); GO:0003674(molecular_function)	biological_process	molecular_function
EHI_165450.1	DS571763:2139-2562	0.171431	0.549232	3.20381	0.08395	0.190145	no	hypothetical protein	3401907
EHI_020930	DS571348:20614-21388	0.139819	0.447086	3.19761	0.15795	0.301178	no	hypothetical protein	3409130
EHI_180440	DS571221:55616-56156	0.724452	2.30805	3.18593	0.0008	0.00518176	yes	hypothetical protein	3408126
EHI_181610	DS571373:25610-26061	0.0398103	0.125938	3.16345	1	1	no	hypothetical protein	6220033
EHI_122200	DS571766:693-2742	0.00727486	0.0230033	3.16203	1	1	no	hypothetical protein	6220473
EHI_101730	DS571921:452-1028	3.5685	11.2094	3.14121	5e-05	0.000477379	yes	surface antigen ariel1, putative	6220560
EHI_049690	DS571152:22473-163618	459.381	1436.44	3.1269	5e-05	0.000477379	yes	galactose-specific adhesin light subunit, putative	6219374
EHI_132150	DS571857:868-3154	0.0294527	0.0917142	3.11395	1	1	no	hypothetical protein	3402830
EHI_174600	DS571189:15733-16309	0.0364579	0.113142	3.10336	1	1	no	hypothetical protein	6219583
EHI_103900	DS571158:142838-144098	0.932427	2.89158	3.10113	5e-05	0.000477379	yes	nucleosome-binding protein 1, putative	3403757
EHI_196790	DS571491:11714-12890	0.0417676	0.126978	3.04011	1	1	no	hypothetical protein	6220227
EHI_198820	DS571165:48685-50071	0.139544	0.422133	3.02509	0.05625	0.141382	no	hypothetical protein, conserved	3409301
EHI_134340	DS571193:5952-11548	1.23018	3.67138	2.98443	0.13985	0.275681	no	glutamic acid-rich protein precursor, putative	6219599	GO:0051087(chaperone binding)		chaperone binding
EHI_157360	DS572478:225-1130	6.36548	18.986	2.98265	5e-05	0.000477379	yes	AIG1 family protein, putative	6220733
EHI_181710	DS572139:1156-1735	210.052	624.666	2.97386	5e-05	0.000477379	yes	NADPH-dependent FMN reductase domain containing protein	6220647	GO:0006118(obsolete electron transport); GO:0008752(FMN reductase activity); GO:0016491(oxidoreductase activity)	obsolete electron transport	FMN reductase activity; oxidoreductase activity
EHI_156710	DS571545:7014-7710	3.53461	10.5104	2.97357	5e-05	0.000477379	yes	3-ketoacyl-CoA synthase 4, putative	6220300	GO:0006633(fatty acid biosynthetic process); GO:0008152(metabolic process); GO:0003824(catalytic activity); GO:0016747(transferase activity, transferring acyl groups other than amino-acyl groups); GO:0016020(membrane)	fatty acid biosynthetic process; metabolic process	catalytic activity; transferase activity, transferring acyl groups other than amino-acyl groups	membrane
EHI_001890	DS571280:24182-24776	0.748973	2.22632	2.9725	0.00845	0.0335977	yes	hypothetical protein	3404337
EHI_009570	DS571184:49802-54053	5.17529	15.3407	2.96422	5e-05	0.000477379	yes	gelsolin repeat protein, putative	3408995	GO:0051015(actin filament binding)		actin filament binding
EHI_032470	DS571580:4140-6654	2.87958	8.45485	2.93614	5e-05	0.000477379	yes	hypothetical protein	3402814	GO:0006629(lipid metabolic process)	lipid metabolic process
EHI_151170	DS571145:3483-4143	0.103933	0.304452	2.92931	1	1	no	hypothetical protein	3411743
EHI_066720	DS571463:2529-8799	1.96783	5.73605	2.91491	5e-05	0.000477379	yes	hypothetical protein, conserved	3405437
EHI_062090	DS571363:8504-12572	0.142328	0.413721	2.90681	5e-05	0.000477379	yes	protein kinase domain containing protein	3404492	GO:0006468(protein phosphorylation); GO:0005524(ATP binding); GO:0004672(protein kinase activity)	protein phosphorylation	ATP binding; protein kinase activity
EHI_143780	DS571376:808-2136	27.6308	80.3155	2.90674	5e-05	0.000477379	yes	hypothetical protein, conserved	3404732	GO:0016787(hydrolase activity); GO:0004767(sphingomyelin phosphodiesterase activity)		hydrolase activity; sphingomyelin phosphodiesterase activity
EHI_013760	DS571726:2955-4752	0.23428	0.679815	2.90172	5e-05	0.000477379	yes	heat shock protein 70, mitochondrial, putative	3402286	GO:0032440(2-alkenal reductase [NAD(P)] activity)		2-alkenal reductase [NAD(P)] activity
EHI_020890	DS571348:14511-15691	0.0844644	0.244477	2.89444	1	1	no	hypothetical protein	3403082
EHI_170000.1	DS571207:37475-39104	25.9049	74.9669	2.89393	5e-05	0.000477379	yes	hypothetical protein	3410292
EHI_067710	DS571419:8999-9914	15.8764	45.491	2.86532	5e-05	0.000477379	yes	endonuclease/exonuclease/phosphatase family protein	6220119	GO:0016787(hydrolase activity); GO:0004767(sphingomyelin phosphodiesterase activity)		hydrolase activity; sphingomyelin phosphodiesterase activity
EHI_159330	DS571167:27574-28194	1.47898	4.23512	2.86354	0.00015	0.00125564	yes	hypothetical protein	3407579
EHI_072470	DS571457:4674-5247	0.0649591	0.18579	2.86011	1	1	no	hypothetical protein	6220178
EHI_131220.1	DS571170:92883-93971	0.841615	2.38245	2.83081	0.00365	0.0174399	yes	hypothetical protein	6219485
EHI_108880	DS571325:1410-3724	0.18421	0.520691	2.82662	0.00155	0.00876422	yes	hypothetical protein	6219942
EHI_048680	DS571231:41406-41910	6.69194	18.8249	2.81307	5e-05	0.000477379	yes	60S ribosomal protein L12, putative	3402756	GO:0006412(translation); GO:0003735(structural constituent of ribosome); GO:0005622(intracellular); GO:0005840(ribosome)	translation	structural constituent of ribosome	intracellular; ribosome
EHI_119790	DS571472:12281-12611	1.05767	2.96681	2.80504	0.04045	0.110927	no	hypothetical protein	6220200
EHI_120570	DS571379:1326-2394	0.331791	0.922162	2.77935	0.0103	0.0391281	yes	leucine rich repeat protein, BspA family	3406281	GO:0008150(biological_process); GO:0003674(molecular_function)	biological_process	molecular_function
EHI_084260	DS571935:1067-1820	0.760712	2.1123	2.77674	0.00015	0.00125564	yes	1-Cys peroxiredoxin, putative	6220566	GO:0008150(biological_process); GO:0045454(cell redox homeostasis); GO:0055114(oxidation-reduction process); GO:0016209(antioxidant activity); GO:0016491(oxidoreductase activity); GO:0051920(peroxiredoxin activity)	biological_process; cell redox homeostasis; oxidation-reduction process	antioxidant activity; oxidoreductase activity; peroxiredoxin activity
EHI_010390	DS571182:24060-24700	0.197171	0.543824	2.75813	0.08755	0.196022	no	hypothetical protein	3409148
EHI_052410	DS571464:13096-13711	0.754265	2.07578	2.75206	0.00425	0.0196724	yes	hypothetical protein	3402990
EHI_105240	DS571204:38126-39827	9.66909	26.5788	2.74884	5e-05	0.000477379	yes	BAR/SH3 domain containing protein	3408246	GO:0008150(biological_process); GO:0003674(molecular_function); GO:0005515(protein binding)	biological_process	molecular_function; protein binding
EHI_047820	DS571341:27827-28754	0.12194	0.334838	2.74592	1	1	no	leucine rich repeat protein, BspA family	3404908	GO:0008150(biological_process); GO:0003674(molecular_function)	biological_process	molecular_function
EHI_144390	DS571575:5661-6695	1.41834	3.86841	2.72742	5e-05	0.000477379	yes	hypothetical protein	3403164	GO:0005525(GTP binding)		GTP binding
EHI_101280.1	DS571353:17532-21126	19.4445	52.472	2.69855	5e-05	0.000477379	yes	protein tyrosine kinase domain-containing protein	3411322
EHI_128210	DS571270:41825-42731	0.131916	0.355887	2.69783	1	1	no	hypothetical protein	3411395
EHI_006330	DS571786:2985-3920	0.0619743	0.16699	2.6945	1	1	no	hypothetical protein	6220486
EHI_124390	DS571188:24459-32128	0.490565	1.3168	2.68425	5e-05	0.000477379	yes	hypothetical protein, conserved	3409168
EHI_123700	DS571490:4974-5601	0.234474	0.629124	2.68313	0.056	0.140886	no	hypothetical protein	3408100
EHI_158940	DS572381:0-636	0.28605	0.767459	2.68295	0.01285	0.046337	yes	G-box-binding factor, putative	6220710
EHI_033680	DS571252:26638-29791	2.62304	7.03029	2.68021	5e-05	0.000477379	yes	valyl-tRNA synthetase, putative	3404951	GO:0006418(tRNA aminoacylation for protein translation); GO:0006438(valyl-tRNA aminoacylation); GO:0005524(ATP binding); GO:0002161(aminoacyl-tRNA editing activity); GO:0004812(aminoacyl-tRNA ligase activity); GO:0000166(nucleotide binding); GO:0004832(valine-tRNA ligase activity)	tRNA aminoacylation for protein translation; valyl-tRNA aminoacylation	ATP binding; aminoacyl-tRNA editing activity; aminoacyl-tRNA ligase activity; nucleotide binding; valine-tRNA ligase activity
EHI_128090	DS571270:19603-20644	0.0516691	0.137564	2.6624	1	1	no	hypothetical protein	3402502
EHI_077520.1	DS571369:12218-13301	0.617178	1.63566	2.65022	5e-05	0.000477379	yes	hypothetical protein	3403844
EHI_195250,EHI_195260	DS571599:3852-6460	2.26942	6.00099	2.64428	5e-05	0.000477379	yes	AIG1 family protein, AIG1 family protein, putative	3402510, 3402511	GO:0008150(biological_process); GO:0005525(GTP binding) // GO:0005525(GTP binding)	biological_process //	GTP binding // GTP binding	//
EHI_004550	DS571181:71016-72249	180.47	475.592	2.6353	5e-05	0.000477379	yes	hypothetical protein	3411042
EHI_118090	DS571183:37298-52793	48.0582	126.149	2.62492	0.01425	0.0501243	no	hypothetical protein	3410355
EHI_029600	DS571340:17029-22016	2.18616	5.7272	2.61975	5e-05	0.000477379	yes	hypothetical protein, conserved	3404375	GO:0005515(protein binding)		protein binding
EHI_112490	DS571916:133-841	0.959596	2.50965	2.61532	5e-05	0.000477379	yes	serine-rich 25 kDa antigen protein, putative	6220557
EHI_196510	DS571482:75-767	0.206608	0.539306	2.61029	0.06515	0.157965	no	hypothetical protein	6220213
EHI_043130	DS571865:80-759	1.16664	3.04035	2.60607	0.0009	0.00569468	yes	hypothetical protein	6220524
EHI_062740	DS571213:41554-42916	0.329582	0.855372	2.59532	0.0149	0.0519177	no	hypothetical protein	3404849
EHI_157260	DS571979:2-539	3.13636	8.12757	2.5914	5e-05	0.000477379	yes	AIG1 family protein, putative	6220601	GO:0005525(GTP binding)		GTP binding
EHI_050570	DS571149:52302-153294	178.114	460.795	2.58708	0.1371	0.271919	no	cysteine proteinase, putative	3410919	GO:0006508(proteolysis); GO:0004197(cysteine-type endopeptidase activity); GO:0008234(cysteine-type peptidase activity)	proteolysis	cysteine-type endopeptidase activity; cysteine-type peptidase activity
EHI_004600	DS571181:80081-81701	173.34	448.43	2.587	5e-05	0.000477379	yes	hydroxylamine reductase, putative	3404304	GO:0006118(obsolete electron transport); GO:0055114(oxidation-reduction process); GO:0003824(catalytic activity); GO:0051536(iron-sulfur cluster binding); GO:0016491(oxidoreductase activity); GO:0016661(oxidoreductase activity, acting on other nitrogenous compounds as donors); GO:0005737(cytoplasm)	obsolete electron transport; oxidation-reduction process	catalytic activity; iron-sulfur cluster binding; oxidoreductase activity; oxidoreductase activity, acting on other nitrogenous compounds as donors	cytoplasm
EHI_110270	DS571151:35551-36456	0.590686	1.51835	2.57049	0.0464	0.122474	no	RNA recognition motif domain containing protein	6219366	GO:0003676(nucleic acid binding)		nucleic acid binding
EHI_056820	DS571955:1774-2173	0.3374	0.865293	2.56459	0.21925	0.379357	no	hypothetical protein, conserved	3402111
EHI_139360.1	DS571311:12780-13272	0.920782	2.36128	2.56443	0.0158	0.054342	no	acetyltransferase, GNAT family	3405616
EHI_018960	DS571483:11746-12256	4.8912	12.5337	2.5625	5e-05	0.000477379	yes	small GTPase RhoQ, putative	6220214	GO:0005525(GTP binding); GO:0003924(GTPase activity)		GTP binding; GTPase activity
EHI_112390	DS571950:933-1512	0.342075	0.874543	2.55658	0.10605	0.226	no	hypothetical protein	3402791
EHI_074110	DS571232:37056-38529	63.6306	162.656	2.55625	5e-05	0.000477379	yes	oxysterol-binding protein, putative	3407863	GO:0008150(biological_process); GO:0032934(sterol binding)	biological_process	sterol binding
EHI_124620	DS571188:76829-81881	3.88	9.8871	2.54822	5e-05	0.000477379	yes	hypothetical protein	3409178	GO:0007015(actin filament organization)	actin filament organization
EHI_059670	DS571234:8786-11039	1.43001	3.63181	2.53971	5e-05	0.000477379	yes	Rab family GTPase	6219727	GO:0007264(small GTPase mediated signal transduction); GO:0005525(GTP binding); GO:0003924(GTPase activity); GO:0005622(intracellular)	small GTPase mediated signal transduction	GTP binding; GTPase activity	intracellular
EHI_095140	DS571264:29620-30550	0.10456	0.265481	2.53903	1	1	no	hypothetical protein	3404096
EHI_175600	DS572157:459-1059	0.197494	0.498294	2.52308	0.02755	0.083276	no	heat shock protein 70, mitochondrial, putative	6220653	GO:0032440(2-alkenal reductase [NAD(P)] activity)		2-alkenal reductase [NAD(P)] activity
EHI_160450	DS571412:10668-12804	0.0319602	0.0803653	2.51454	1	1	no	hypothetical protein	3402878
EHI_144270,EHI_144280	DS571575:1238-5420	9.74475	24.4455	2.50858	5e-05	0.000477379	yes	AIG1 family protein, hypothetical protein	3403167, 3403166	GO:0008150(biological_process); GO:0005525(GTP binding) //	biological_process //	GTP binding //	//
EHI_139290	DS571311:4474-4813	0.163894	0.409266	2.49714	0.456	0.630583	no	hypothetical protein	3405624
EHI_184220	DS571436:5430-6969	7.66224	19.0389	2.48477	5e-05	0.000477379	yes	hypothetical protein	3405908
EHI_044160	DS571320:11387-13050	0.173779	0.43007	2.47481	0.055	0.139039	no	hypothetical protein	6219931
EHI_147680	DS571383:2401-3562	0.745866	1.83849	2.46491	5e-05	0.000477379	yes	leucine rich repeat protein, BspA family	3406203	GO:0008150(biological_process); GO:0003674(molecular_function)	biological_process	molecular_function
EHI_021260	DS571194:13398-16732	8.51204	20.9256	2.45835	5e-05	0.000477379	yes	villidin, putative	3409703	GO:0007010(cytoskeleton organization); GO:0003779(actin binding); GO:0051015(actin filament binding)	cytoskeleton organization	actin binding; actin filament binding
EHI_062680	DS571213:32602-34066	23.0846	56.6684	2.45481	5e-05	0.000477379	yes	hypothetical protein	3404853
EHI_033550	DS571252:12256-14710	4.0636	9.95995	2.45102	5e-05	0.000477379	yes	hypothetical protein, conserved	3403186	GO:0005525(GTP binding)		GTP binding
EHI_170940.1,EHI_170950	DS571310:25272-27734	0.388314	0.942332	2.42673	0.00535	0.0235831	yes	hypothetical protein, hypothetical protein	6219913, 6219914	//	//	//	//
EHI_122310	DS571819:1752-2466	24.685	59.8839	2.42592	5e-05	0.000477379	yes	peroxiredoxin	3407383	GO:0008150(biological_process); GO:0045454(cell redox homeostasis); GO:0055114(oxidation-reduction process); GO:0016209(antioxidant activity); GO:0016491(oxidoreductase activity); GO:0051920(peroxiredoxin activity); GO:0005886(plasma membrane)	biological_process; cell redox homeostasis; oxidation-reduction process	antioxidant activity; oxidoreductase activity; peroxiredoxin activity	plasma membrane
EHI_153780	DS571145:486566-526656	0.433785	1.04621	2.41182	0.3858	0.562142	no	hypothetical protein	3409057	GO:0051056(regulation of small GTPase mediated signal transduction); GO:0000027(ribosomal large subunit assembly); GO:0005524(ATP binding); GO:0016887(ATPase activity); GO:0005096(GTPase activator activity); GO:0005622(intracellular); GO:0005634(nucleus)	regulation of small GTPase mediated signal transduction; ribosomal large subunit assembly	ATP binding; ATPase activity; GTPase activator activity	intracellular; nucleus
EHI_005890	DS571227:10547-11756	0.0198206	0.0475844	2.40075	1	1	no	60S ribosomal protein L3, putative	3406349	GO:0006412(translation); GO:0003735(structural constituent of ribosome); GO:0005622(intracellular); GO:0005840(ribosome)	translation	structural constituent of ribosome	intracellular; ribosome
EHI_195040.1	DS571250:28159-29188	0.433145	1.03923	2.39927	0.03	0.0886561	no	hypothetical protein	3408172
EHI_072500	DS571457:10583-12263	0.0248196	0.0594453	2.3951	1	1	no	hypothetical protein	3403524
EHI_018950	DS571483:7759-9972	1.62049	3.86943	2.38781	5e-05	0.000477379	yes	hypothetical protein	6220215
EHI_056130	DS571372:13582-14890	1.90426	4.51632	2.37169	5e-05	0.000477379	yes	RhoGAP domain containing protein	6220030	GO:0007165(signal transduction); GO:0005622(intracellular)	signal transduction		intracellular
EHI_011240	DS571324:17816-18663	0.141258	0.334507	2.36806	1	1	no	hypothetical protein	3406177
EHI_058920	DS571470:2637-3588	736.358	1741.61	2.36517	5e-05	0.000477379	yes	hypothetical protein	3405558
EHI_133990	DS571212:33601-58633	2.66939	6.30092	2.36043	0.53365	0.69944	no	hypothetical protein	3409735
EHI_200060	DS571332:21327-21807	0.900476	2.12057	2.35494	0.0042	0.0194934	yes	hypothetical protein	3409723
EHI_186470	DS571159:19620-20220	23.375	54.8371	2.34597	5e-05	0.000477379	yes	surface antigen ariel1, putative	3405836
EHI_133900	DS571212:21359-25370	102.354	239.986	2.34467	5e-05	0.000477379	yes	galactose-inhibitable lectin 170 kDa subunit, putative	6219658
EHI_162810	DS571630:5859-6249	0.0525634	0.122853	2.33723	1	1	no	hypothetical protein	3409768
EHI_132860	DS571519:3586-6859	0.0228496	0.0532214	2.3292	1	1	no	DNA polymerase, putative	3404142	GO:0006260(DNA replication); GO:0008408(3'-5' exonuclease activity); GO:0003677(DNA binding); GO:0003887(DNA-directed DNA polymerase activity); GO:0000166(nucleotide binding)	DNA replication	3'-5' exonuclease activity; DNA binding; DNA-directed DNA polymerase activity; nucleotide binding
EHI_075710	DS571394:17263-17881	16.3187	37.9376	2.32479	5e-05	0.000477379	yes	hypothetical protein	3403051
EHI_166830	DS571177:17548-18079	0.0433403	0.100475	2.31828	1	1	no	hypothetical protein	3404817
EHI_071340	DS571417:14946-15396	0.331381	0.767388	2.31573	0.29505	0.466711	no	hypothetical protein	6220111
EHI_071010	DS571639:161-926	0.481814	1.11447	2.31307	0.01495	0.0520542	no	hypothetical protein	6220388
EHI_159470	DS571167:32287-33244	0.304907	0.701106	2.29941	0.0482	0.126105	no	hypothetical protein	3407574
EHI_095710	DS572106:136-1024	0.180028	0.410891	2.28237	0.0567	0.142202	no	hypothetical protein	6220638
EHI_146130	DS571244:33535-33916	5.52318	12.5949	2.28037	5e-05	0.000477379	yes	hypothetical protein	3404182
EHI_001950	DS571280:32880-34863	42.7674	97.1029	2.27049	5e-05	0.000477379	yes	heat shock protein 70 family	3407542	GO:0032440(2-alkenal reductase [NAD(P)] activity)		2-alkenal reductase [NAD(P)] activity
EHI_130530	DS571502:7257-8088	0.0177366	0.040193	2.26611	1	1	no	hypothetical protein	3403995
EHI_024540	DS571198:42395-44204	0.0192235	0.0434585	2.2607	1	1	no	hypothetical protein	3406592
EHI_077270	DS571229:37248-42381	1.11056	2.5097	2.25985	5e-05	0.000477379	yes	S1 RNA binding domain-containing protein	3409269	GO:0006396(RNA processing); GO:0008150(biological_process); GO:0003723(RNA binding); GO:0003676(nucleic acid binding); GO:0005515(protein binding)	RNA processing; biological_process	RNA binding; nucleic acid binding; protein binding
EHI_123830	DS571433:9679-11572	2.69578	6.08997	2.25908	5e-05	0.000477379	yes	DNA mismatch repair protein Msh2, putative	6220147	GO:0006259(DNA metabolic process); GO:0006298(mismatch repair); GO:0005524(ATP binding); GO:0003684(damaged DNA binding); GO:0030983(mismatched DNA binding)	DNA metabolic process; mismatch repair	ATP binding; damaged DNA binding; mismatched DNA binding
EHI_009540,EHI_C00077	DS571184:45410-48172	40.2579	90.8211	2.25598	0.2362	0.399653	no	hypothetical protein, conserved	3408993	GO:0005488(binding) //	//	binding //	//
EHI_150770	DS571642:3702-5277	9.82779	22.1675	2.25559	5e-05	0.000477379	yes	heat shock protein 70, putative	3402240	GO:0032440(2-alkenal reductase [NAD(P)] activity)		2-alkenal reductase [NAD(P)] activity
EHI_174940	DS571189:46214-48813	27.9858	63.1128	2.25517	5e-05	0.000477379	yes	nucleolar GTP-binding protein 1, putative	3407653	GO:0005525(GTP binding); GO:0005622(intracellular); GO:0005730(nucleolus)		GTP binding	intracellular; nucleolus
EHI_005060	DS571195:57915-59430	527.317	1186.35	2.24979	5e-05	0.000477379	yes	Fe-hydrogenase, putative	3407153	GO:0006118(obsolete electron transport); GO:0009055(electron transfer activity); GO:0008901(ferredoxin hydrogenase activity); GO:0005506(iron ion binding)	obsolete electron transport	electron transfer activity; ferredoxin hydrogenase activity; iron ion binding
EHI_034830	DS571671:3131-4799	0.0873541	0.196455	2.24895	1	1	no	hypothetical protein	3402151
EHI_059040	DS571470:9439-13512	0.0908677	0.204175	2.24695	1	1	no	protein kinase domain containing protein	6220197	GO:0006468(protein phosphorylation); GO:0005524(ATP binding); GO:0004672(protein kinase activity)	protein phosphorylation	ATP binding; protein kinase activity
EHI_167270	DS571473:329-722	2.12676	4.76383	2.23995	0.0017	0.00945038	yes	40S ribosomal protein S15a, putative	3408275	GO:0006412(translation); GO:0003735(structural constituent of ribosome); GO:0005622(intracellular); GO:0005840(ribosome)	translation	structural constituent of ribosome	intracellular; ribosome
EHI_128330	DS571565:7332-8076	0.505202	1.12878	2.23431	0.00235	0.0122586	yes	hypothetical protein	3406245
EHI_067590	DS571402:15542-15980	324.494	724.918	2.234	5e-05	0.000477379	yes	troponin-like protein, putative	3411440	GO:0005509(calcium ion binding)		calcium ion binding
EHI_042370.1,EHI_042370.2	DS571611:2945-6908	102.002	227.092	2.22635	5e-05	0.000477379	yes	galactose-specific adhesin 170kD subunit, putative	6220366	//	//	//	//
EHI_077500	DS571369:6001-9877	102.097	225.295	2.20668	5e-05	0.000477379	yes	galactose-specific adhesin 170kD subunit	3409742
EHI_009460	DS571184:26138-29438	3.552	7.81727	2.20081	5e-05	0.000477379	yes	phospholipid-transporting P-type ATPase, putative	3408980	GO:0045332(phospholipid translocation); GO:0015914(phospholipid transport); GO:0005524(ATP binding); GO:0000287(magnesium ion binding); GO:0004012(phospholipid-translocating ATPase activity); GO:0016021(integral component of membrane); GO:0016020(membrane)	phospholipid translocation; phospholipid transport	ATP binding; magnesium ion binding; phospholipid-translocating ATPase activity	integral component of membrane; membrane
EHI_020880	DS571348:13403-14116	0.162694	0.35603	2.18834	1	1	no	hypothetical protein	6219983
EHI_077290	DS571229:47998-50782	1.56797	3.43039	2.18779	5e-05	0.000477379	yes	hypothetical protein, conserved	3409258	GO:0005525(GTP binding)		GTP binding
EHI_131480.1	DS571432:4086-7768	27.3741	59.8801	2.18747	0.00015	0.00125564	yes	hypothetical protein, conserved	3403675
EHI_069730	DS571767:1503-2433	0.013817	0.0301126	2.17939	1	1	no	hypothetical protein	3406126
EHI_050630.1	DS571149:52302-153294	0.211656	0.458323	2.16541	0.47225	0.644961	no	hypothetical protein	6219356
EHI_059330	DS571420:11374-12973	0.0282044	0.0610451	2.16438	1	1	no	hypothetical protein	6220125
EHI_058480	DS571278:16110-16641	0.0955805	0.206695	2.16252	1	1	no	hypothetical protein	3405699
EHI_120600	DS571379:7865-8810	1220.6	2633.4	2.15746	5e-05	0.000477379	yes	hypothetical protein	3406278
EHI_185570.1	DS571356:15714-16611	66.6274	143.45	2.15302	0.52705	0.693735	no	hypothetical protein	6220008
EHI_007030,EHI_007040	DS571197:71185-74990	46.0882	99.1101	2.15044	5e-05	0.000477379	yes	hypothetical protein, conserved, hypothetical protein	3408792, 3406035	// GO:0005524(ATP binding); GO:0008026(ATP-dependent helicase activity); GO:0004386(helicase activity); GO:0003676(nucleic acid binding)	//	// ATP binding; ATP-dependent helicase activity; helicase activity; nucleic acid binding	//
EHI_064440	DS571196:16936-18409	0.899726	1.93384	2.14937	0.00045	0.00320105	yes	hypothetical protein	3408334
EHI_052180	DS571347:23893-25161	4.00023	8.58027	2.14494	5e-05	0.000477379	yes	hypothetical protein	3403689
EHI_020220	DS571339:4386-5640	0.906366	1.94192	2.14253	0.0002	0.00161037	yes	ankyrin repeat protein, putative	3403479	GO:0005515(protein binding)		protein binding
EHI_026200	DS571286:4993-6469	0.856238	1.82903	2.13612	5e-05	0.000477379	yes	hypothetical protein	3404472
EHI_070010	DS571450:13025-13811	1.12876	2.40482	2.1305	0.00195	0.0105598	yes	hypothetical protein	3403059	GO:0006310(DNA recombination); GO:0006281(DNA repair)	DNA recombination; DNA repair
EHI_006530.1	DS571197:11-565	0.360953	0.767698	2.12686	0.15345	0.294886	no	nucleosome assembly protein 1-like 1, putative	3408784
EHI_041070	DS571465:5152-6511	14.4591	30.7002	2.12324	5e-05	0.000477379	yes	hypothetical protein	3402268
EHI_198440	DS571701:1778-2297	0.0294783	0.0625153	2.12072	1	1	no	hypothetical protein	6220434
EHI_104640	DS571185:68431-69127	0.923572	1.95244	2.11401	0.01935	0.0635429	no	hypothetical protein	3404878
EHI_058100.1	DS571352:16202-16826	39.3046	82.9444	2.1103	5e-05	0.000477379	yes	hypothetical protein	3405468
EHI_156260	DS571257:12743-13427	0.0391054	0.0824601	2.10866	1	1	no	haloacid dehalogenase-like hydrolase domain-containing protein	3407224	GO:0008152(metabolic process); GO:0016787(hydrolase activity)	metabolic process	hydrolase activity
EHI_008630.1	DS571199:36789-38664	40.8578	86.1488	2.1085	5e-05	0.000477379	yes	hypothetical protein	3406855
EHI_126240	DS571160:129666-130875	0.0395	0.0831679	2.10552	1	1	no	60S ribosomal protein L3, putative	3407756	GO:0006412(translation); GO:0003735(structural constituent of ribosome); GO:0005622(intracellular); GO:0005840(ribosome)	translation	structural constituent of ribosome	intracellular; ribosome
EHI_201250	DS571306:19455-20160	94.6788	199.238	2.10436	5e-05	0.000477379	yes	peroxiredoxin	3406317	GO:0008150(biological_process); GO:0045454(cell redox homeostasis); GO:0055114(oxidation-reduction process); GO:0016209(antioxidant activity); GO:0016491(oxidoreductase activity); GO:0051920(peroxiredoxin activity)	biological_process; cell redox homeostasis; oxidation-reduction process	antioxidant activity; oxidoreductase activity; peroxiredoxin activity
EHI_193820	DS571560:4871-5321	0.0564692	0.118568	2.09969	1	1	no	hypothetical protein	6220316
EHI_005050	DS571195:56297-57822	2.86663	6.00929	2.09629	5e-05	0.000477379	yes	sucrose transporter, putative	3407154
EHI_100470	DS571201:66115-66997	6.64203	13.9136	2.09478	5e-05	0.000477379	yes	hypothetical protein	3409426
EHI_104620.1,EHI_104630	DS571185:63286-68341	88.0445	184.25	2.09269	5e-05	0.000477379	yes	protein kinase domain containing protein, filamin 2, putative	3403329, 3411638	// GO:0005515(protein binding); GO:0004725(protein tyrosine phosphatase activity)	//	// protein binding; protein tyrosine phosphatase activity	//
EHI_193660	DS571538:7930-9010	0.034699	0.0725044	2.08952	1	1	no	deoxyuridine 5'-triphosphate nucleotidohydrolase domain containing protein	6220294	GO:0009394(2'-deoxyribonucleotide metabolic process); GO:0046080(dUTP metabolic process); GO:0004170(dUTP diphosphatase activity)	2'-deoxyribonucleotide metabolic process; dUTP metabolic process	dUTP diphosphatase activity
EHI_122410	DS571592:895-2803	0.0532073	0.11115	2.089	1	1	no	leucine rich repeat protein, BspA family	3402305	GO:0008150(biological_process); GO:0003674(molecular_function)	biological_process	molecular_function
EHI_022900	DS571153:31304-31511	9.37961	19.5583	2.08519	0.03945	0.108786	no	hypothetical protein	3407796	GO:0016021(integral component of membrane)			integral component of membrane
EHI_147730	DS571383:10787-11399	0.147807	0.30802	2.08393	1	1	no	serine/threonine kinase, putative	6220047	GO:0006468(protein phosphorylation); GO:0005524(ATP binding); GO:0004672(protein kinase activity)	protein phosphorylation	ATP binding; protein kinase activity
EHI_155890	DS572390:2-611	0.671896	1.3972	2.07949	0.03335	0.0958905	no	hypothetical protein
EHI_004340	DS571181:15968-23855	1.38811	2.88606	2.07913	5e-05	0.000477379	yes	serine-threonine-isoleucine rich protein, putative	6219551
EHI_019630	DS571446:5046-5676	9.25881	19.2434	2.07839	5e-05	0.000477379	yes	hypothetical protein	3402691
EHI_077760	DS571526:6549-7980	0.00926591	0.019241	2.07654	1	1	no	hypothetical protein	6220277
EHI_166820	DS571177:16528-17122	2.11219	4.3779	2.07268	0.001	0.00620433	yes	Ulp1 protease family, C-terminal catalytic domain containing protein	3404830	GO:0006508(proteolysis); GO:0008234(cysteine-type peptidase activity)	proteolysis	cysteine-type peptidase activity
EHI_169340	DS571219:55760-56903	24.51	50.7962	2.07247	5e-05	0.000477379	yes	competence protein ComEC, putative	3410151
EHI_028540	DS571588:1155-2425	8.21215	16.9883	2.06868	5e-05	0.000477379	yes	hypothetical protein	3409241	GO:0051056(regulation of small GTPase mediated signal transduction); GO:0005096(GTPase activator activity); GO:0005622(intracellular)	regulation of small GTPase mediated signal transduction	GTPase activator activity	intracellular
EHI_124350	DS571188:20491-21175	6.70244	13.8212	2.06211	5e-05	0.000477379	yes	hypothetical protein	3409170
EHI_139090	DS571260:44585-46487	1.1462	2.36063	2.05953	5e-05	0.000477379	yes	hypothetical protein	3402772
EHI_073680	DS571171:102523-108016	10.1401	20.868	2.05797	5e-05	0.000477379	yes	leucine-rich repeat containing protein	3408285	GO:0005515(protein binding)		protein binding
EHI_197140	DS571157:60850-62219	0.0378233	0.0778076	2.05713	1	1	no	hypothetical protein	3407442
EHI_168600	DS571675:823-1539	44.1979	90.915	2.057	5e-05	0.000477379	yes	Rab family GTPase	3406567	GO:0007264(small GTPase mediated signal transduction); GO:0005525(GTP binding); GO:0003924(GTPase activity); GO:0005622(intracellular)	small GTPase mediated signal transduction	GTP binding; GTPase activity	intracellular
EHI_021270	DS571194:16848-21258	8.42031	17.3187	2.05678	5e-05	0.000477379	yes	villidin, putative	3409704	GO:0007010(cytoskeleton organization); GO:0003779(actin binding); GO:0051015(actin filament binding); GO:0004721(phosphoprotein phosphatase activity); GO:0005515(protein binding)	cytoskeleton organization	actin binding; actin filament binding; phosphoprotein phosphatase activity; protein binding
EHI_050670	DS571149:52302-153294	30.8124	63.3013	2.05441	0.59235	0.749964	no	hypothetical protein	3410912	GO:0051056(regulation of small GTPase mediated signal transduction); GO:0007165(signal transduction); GO:0005096(GTPase activator activity); GO:0005622(intracellular)	regulation of small GTPase mediated signal transduction; signal transduction	GTPase activator activity	intracellular
EHI_091700	DS571461:4421-5930	0.0582314	0.119582	2.05357	1	1	no	hypothetical protein	3403436
EHI_118280	DS571183:86623-87284	0.105826	0.216487	2.04569	1	1	no	Ras family protein	3410399	GO:0008150(biological_process); GO:0005525(GTP binding); GO:0003924(GTPase activity); GO:0003674(molecular_function)	biological_process	GTP binding; GTPase activity; molecular_function
EHI_073660	DS571171:95872-99802	9.88958	20.2279	2.04538	5e-05	0.000477379	yes	tyrosine kinase, putative	3408281	GO:0006468(protein phosphorylation); GO:0005524(ATP binding); GO:0004672(protein kinase activity); GO:0004713(protein tyrosine kinase activity)	protein phosphorylation	ATP binding; protein kinase activity; protein tyrosine kinase activity
EHI_029610	DS571340:24754-25353	1.76082	3.60062	2.04485	5e-05	0.000477379	yes	maltose O-acetyltransferase, putative	6219970
EHI_088330	DS571855:2000-3176	1.92371	3.93347	2.04473	5e-05	0.000477379	yes	RNA pseudouridylate synthase, putative	3402203	GO:0009451(RNA modification); GO:0006396(RNA processing); GO:0001522(pseudouridine synthesis); GO:0003723(RNA binding); GO:0009982(pseudouridine synthase activity)	RNA modification; RNA processing; pseudouridine synthesis	RNA binding; pseudouridine synthase activity
EHI_166810	DS571177:8475-11153	11.476	23.4557	2.04389	5e-05	0.000477379	yes	elongation factor 2	6219526	GO:0006414(translational elongation); GO:0005525(GTP binding); GO:0003924(GTPase activity); GO:0003746(translation elongation factor activity); GO:0005737(cytoplasm)	translational elongation	GTP binding; GTPase activity; translation elongation factor activity	cytoplasm
EHI_160940	DS571228:29483-32096	9.61125	19.6391	2.04335	5e-05	0.000477379	yes	aldehyde-alcohol dehydrogenase 2, putative	3410145	GO:0006066(alcohol metabolic process); GO:0015976(carbon utilization); GO:0008152(metabolic process); GO:0055114(oxidation-reduction process); GO:0008774(acetaldehyde dehydrogenase (acetylating) activity); GO:0004022(alcohol dehydrogenase (NAD) activity); GO:0046872(metal ion binding); GO:0016491(oxidoreductase activity)	alcohol metabolic process; carbon utilization; metabolic process; oxidation-reduction process	acetaldehyde dehydrogenase (acetylating) activity; alcohol dehydrogenase (NAD) activity; metal ion binding; oxidoreductase activity
EHI_001420	DS571506:7542-8232	577.167	1178.7	2.04222	5e-05	0.000477379	yes	peroxiredoxin	3403807	GO:0008150(biological_process); GO:0045454(cell redox homeostasis); GO:0055114(oxidation-reduction process); GO:0016209(antioxidant activity); GO:0016491(oxidoreductase activity); GO:0051920(peroxiredoxin activity)	biological_process; cell redox homeostasis; oxidation-reduction process	antioxidant activity; oxidoreductase activity; peroxiredoxin activity
EHI_118220	DS571183:70665-71307	0.0374467	0.0761486	2.03352	1	1	no	vacuolar ATP synthase subunit B, putative	6219558	GO:0046034(ATP metabolic process); GO:0015986(ATP synthesis coupled proton transport); GO:1902600(proton transmembrane transport); GO:0046933(proton-transporting ATP synthase activity, rotational mechanism); GO:0046961(proton-transporting ATPase activity, rotational mechanism); GO:0016469(proton-transporting two-sector ATPase complex)	ATP metabolic process; ATP synthesis coupled proton transport; proton transmembrane transport	proton-transporting ATP synthase activity, rotational mechanism; proton-transporting ATPase activity, rotational mechanism	proton-transporting two-sector ATPase complex
EHI_183220	DS571156:140441-141374	1.21749	2.4729	2.03115	5e-05	0.000477379	yes	hypothetical protein	3409780
EHI_052780	DS571245:16147-17170	136.849	277.736	2.02951	5e-05	0.000477379	yes	TolA-like protein, putative	3405940
EHI_120900	DS571336:14659-15064	851.281	1723.57	2.02468	5e-05	0.000477379	yes	calcium-binding protein 1 (EhCBP1)	3408654	GO:0005509(calcium ion binding)		calcium ion binding
EHI_083380	DS571318:11702-23251	0.206266	0.416743	2.02042	0.54145	0.706471	no	hypothetical protein, conserved	6219927	GO:0005515(protein binding)		protein binding
EHI_017450	DS571798:1707-2778	0.0916297	0.185026	2.01928	1	1	no	proteoglycan-4 precursor, putative	6220493
EHI_007320	DS571323:17062-20112	21.2787	42.8907	2.01566	5e-05	0.000477379	yes	hypothetical protein, conserved	3404582	GO:0003676(nucleic acid binding); GO:0008270(zinc ion binding)		nucleic acid binding; zinc ion binding
EHI_162560	DS571497:8215-9868	23.7617	47.6666	2.00603	5e-05	0.000477379	yes	hypothetical protein	3406054
EHI_002200	DS571345:19425-20880	5.03258	10.0903	2.005	5e-05	0.000477379	yes	hypothetical protein, conserved	3402959
EHI_164460.1	DS571214:46321-48511	10.5225	21.0548	2.00093	5e-05	0.000477379	yes	leucine-rich repeat containing protein	6219667
EHI_088070	DS571307:13744-16234	7.3276	14.6326	1.99692	5e-05	0.000477379	yes	ribosomal RNA methyltransferase, putative	3409725	GO:0032259(methylation); GO:0006364(rRNA processing); GO:0008168(methyltransferase activity); GO:0005634(nucleus)	methylation; rRNA processing	methyltransferase activity	nucleus
EHI_085960	DS571235:3376-5686	0.587629	1.16885	1.9891	0.00035	0.00259073	yes	hypothetical protein	3407414
EHI_145300	DS571298:6778-8642	0.00744908	0.0147963	1.98633	1	1	no	hypothetical protein	6219888
EHI_107010	DS571205:10285-12385	19.9897	39.6493	1.98349	5e-05	0.000477379	yes	N-system amino acid transporter 1, putative	3404974
EHI_180300	DS571221:16651-18230	12.5361	24.8397	1.98145	5e-05	0.000477379	yes	DnaJ domain containing protein	3408141	GO:0031072(heat shock protein binding)		heat shock protein binding
EHI_183900	DS571525:7650-9162	37.9906	75.2152	1.97984	5e-05	0.000477379	yes	snoRNA binding protein, putative	3402357
EHI_022490	DS571721:1893-3105	3.70876	7.32101	1.97398	5e-05	0.000477379	yes	AIG family protein		GO:0005525(GTP binding)		GTP binding
EHI_175930.1	DS571442:4885-6163	0.101954	0.201146	1.97291	1	1	no	hypothetical protein	3403120
EHI_069530	DS571164:113378-115228	0.0615568	0.12142	1.97249	1	1	no	hypothetical protein	3405180	GO:0007264(small GTPase mediated signal transduction); GO:0005085(guanyl-nucleotide exchange factor activity); GO:0005622(intracellular)	small GTPase mediated signal transduction	guanyl-nucleotide exchange factor activity	intracellular
EHI_009590	DS571184:59704-64987	6.7725	13.3361	1.96915	5e-05	0.000477379	yes	serine/threonine protein kinase, putative	3408965	GO:0006468(protein phosphorylation); GO:0005524(ATP binding); GO:0004672(protein kinase activity); GO:0004713(protein tyrosine kinase activity)	protein phosphorylation	ATP binding; protein kinase activity; protein tyrosine kinase activity
EHI_191510	DS571364:15873-17223	0.512545	1.00893	1.96847	0.0054	0.0237535	yes	leucine rich repeat protein, BspA family	3405843	GO:0008150(biological_process); GO:0003674(molecular_function)	biological_process	molecular_function
EHI_073450	DS571171:32515-33214	4.1844	8.22871	1.96652	5e-05	0.000477379	yes	hypothetical protein	3410974
EHI_134980	DS571203:9307-11927	5.70998	11.2231	1.96552	5e-05	0.000477379	yes	hypothetical protein	3405976
EHI_048180	DS571256:17333-18254	1.61133	3.16504	1.96424	0.00095	0.00595317	yes	hypothetical protein	3407014
EHI_086380.1	DS571381:3387-4427	39.5156	77.4978	1.9612	5e-05	0.000477379	yes	hypothetical protein	3403859
EHI_012940.2	DS571168:17620-22395	39.2686	76.8443	1.95689	0.0006	0.00408292	yes
EHI_070230	DS571990:206-1608	5.19505	10.1552	1.95478	5e-05	0.000477379	yes	leucine rich repeat protein, BspA family	6220602	GO:0008150(biological_process); GO:0003674(molecular_function)	biological_process	molecular_function
EHI_135320	DS571668:2136-3054	0.0430445	0.0841345	1.95459	1	1	no	hypothetical protein, pseudogene	6220411	GO:0006508(proteolysis); GO:0008234(cysteine-type peptidase activity)	proteolysis	cysteine-type peptidase activity
EHI_118050	DS571183:37298-52793	16.6462	32.4874	1.95164	0.07975	0.183252	no	coatomer alpha subunit, putative	3410359	GO:0006886(intracellular protein transport); GO:0016192(vesicle-mediated transport); GO:0005515(protein binding); GO:0005198(structural molecule activity); GO:0030117(membrane coat)	intracellular protein transport; vesicle-mediated transport	protein binding; structural molecule activity	membrane coat
EHI_077640	DS571369:21641-24371	10.333	20.1168	1.94685	5e-05	0.000477379	yes	ATP-dependent helicase, putative	3403853	GO:0005524(ATP binding); GO:0004386(helicase activity); GO:0003676(nucleic acid binding)		ATP binding; helicase activity; nucleic acid binding
EHI_108680	DS571346:11399-12140	7.16661	13.9493	1.94643	5e-05	0.000477379	yes	hypothetical protein	3405636	GO:0005525(GTP binding); GO:0003924(GTPase activity)		GTP binding; GTPase activity
EHI_015250.1	DS571202:20780-23079	9.49052	18.4448	1.9435	5e-05	0.000477379	yes	lysozyme, putative	3408816
EHI_016490	DS571247:41080-44749	1.893	3.67377	1.94071	5e-05	0.000477379	yes	leucine rich repeat protein, BspA family	3407838	GO:0008150(biological_process); GO:0003674(molecular_function)	biological_process	molecular_function
EHI_053200	DS571238:47016-48669	0.724518	1.40579	1.94031	5e-05	0.000477379	yes	glutamic acid-rich protein, putative	6219734	GO:0051087(chaperone binding)		chaperone binding
EHI_100390	DS571201:45252-47064	21.1127	40.9209	1.93821	5e-05	0.000477379	yes	hypothetical protein	3409434	GO:0007264(small GTPase mediated signal transduction); GO:0005085(guanyl-nucleotide exchange factor activity)	small GTPase mediated signal transduction	guanyl-nucleotide exchange factor activity
EHI_068670	DS571150:164479-164980	59.5084	114.714	1.92769	5e-05	0.000477379	yes	hypothetical protein	3404804
EHI_000610	DS571186:48888-49710	542.345	1044.79	1.92643	5e-05	0.000477379	yes	nucleotide binding protein 2, putative	3407500
EHI_074560	DS571395:16743-17670	0.0126775	0.0244163	1.92596	1	1	no	hypothetical protein	3405255
EHI_153570,EHI_153640	DS571145:367131-481721	12.0569	23.2013	1.92432	0.5131	0.681426	no	hypothetical protein, hypothetical protein	6219310, 6219318	GO:0006468(protein phosphorylation); GO:0005524(ATP binding); GO:0004672(protein kinase activity) // GO:0006468(protein phosphorylation); GO:0005524(ATP binding); GO:0004672(protein kinase activity)	protein phosphorylation // protein phosphorylation	ATP binding; protein kinase activity // ATP binding; protein kinase activity	//
EHI_159160	DS571167:9732-10305	2509.68	4815.71	1.91885	5e-05	0.000477379	yes	iron-containing superoxide dismutase	3403104	GO:0055114(oxidation-reduction process); GO:0006801(superoxide metabolic process); GO:0005506(iron ion binding); GO:0046872(metal ion binding); GO:0004784(superoxide dismutase activity)	oxidation-reduction process; superoxide metabolic process	iron ion binding; metal ion binding; superoxide dismutase activity
EHI_088500	DS571439:17002-17536	0.116071	0.222577	1.91759	1	1	no	hypothetical protein	6220154
EHI_019080	DS571351:4736-5327	5.28312	10.1118	1.91398	5e-05	0.000477379	yes	hypothetical protein	3407429
EHI_091100	DS571335:20589-23385	7.43056	14.2135	1.91284	5e-05	0.000477379	yes	TPR repeat protein	3404867	GO:0005515(protein binding)		protein binding
EHI_131230	DS571170:95271-98155	15.4976	29.6283	1.9118	5e-05	0.000477379	yes	actin, putative	3409844	GO:0005515(protein binding)		protein binding
EHI_109990	DS571242:43435-44146	379.195	724.436	1.91046	5e-05	0.000477379	yes	hypothetical protein	3406523
EHI_095510	DS571415:17777-19301	0.0182547	0.0348668	1.91002	1	1	no	hypothetical protein	6220106
EHI_105230	DS571204:36360-37271	1.55661	2.97076	1.90848	0.0013	0.00764319	yes	leucine-rich repeat containing protein	6219637	GO:0004721(phosphoprotein phosphatase activity); GO:0005515(protein binding)		phosphoprotein phosphatase activity; protein binding
EHI_048580	DS571231:12802-15424	72.1091	137.373	1.90507	5e-05	0.000477379	yes	hypothetical protein	3407033
EHI_075680	DS571394:14808-15285	0.601823	1.14441	1.90157	0.12585	0.255509	no	hypothetical protein	3403054
EHI_041060	DS571465:3213-5091	8.57584	16.2935	1.89993	5e-05	0.000477379	yes	hypothetical protein	3402267
EHI_115150,EHI_115160	DS571775:196-2831	0.562421	1.06559	1.89465	0.0128	0.0461947	yes	AIG1 family protein, AIG1 family protein	3403497, 3403498	GO:0008150(biological_process); GO:0005525(GTP binding) // GO:0008150(biological_process); GO:0005525(GTP binding)	biological_process // biological_process	GTP binding // GTP binding	//
EHI_163480	DS571246:2301-4437	152.215	287.892	1.89135	5e-05	0.000477379	yes	90 kDa heat shock protein, putative	3404268	GO:0006457(protein folding); GO:0006950(response to stress); GO:0005524(ATP binding); GO:0051082(unfolded protein binding)	protein folding; response to stress	ATP binding; unfolded protein binding
EHI_175720	DS571467:13944-14277	0.987631	1.86755	1.89094	0.13945	0.275152	no	hypothetical protein	6220190
EHI_118160	DS571183:60902-62690	9.33751	17.6257	1.88762	5e-05	0.000477379	yes	WD repeat protein	3410391	GO:0005515(protein binding)		protein binding
EHI_196370	DS571418:5231-6850	5.85879	11.042	1.88469	5e-05	0.000477379	yes	hypothetical protein	6220116
EHI_093920	DS571179:54209-55750	9.87981	18.6165	1.8843	5e-05	0.000477379	yes	hypothetical protein	3411576
EHI_061980	DS571448:15986-16688	12.1675	22.9105	1.88293	5e-05	0.000477379	yes	peroxiredoxin	3402777	GO:0008150(biological_process); GO:0045454(cell redox homeostasis); GO:0055114(oxidation-reduction process); GO:0016209(antioxidant activity); GO:0016491(oxidoreductase activity); GO:0051920(peroxiredoxin activity); GO:0005886(plasma membrane)	biological_process; cell redox homeostasis; oxidation-reduction process	antioxidant activity; oxidoreductase activity; peroxiredoxin activity	plasma membrane
EHI_038300	DS571382:16126-16861	18.3984	34.615	1.88141	5e-05	0.000477379	yes	hypothetical protein	3408049
EHI_177020	DS571175:15172-16020	1.29078	2.42844	1.88137	0.00745	0.0304616	yes	hypothetical protein	3407112
EHI_192800	DS571384:10406-11445	234.119	439.333	1.87654	5e-05	0.000477379	yes	60S ribosomal protein L30, putative	3403490
EHI_054660	DS571225:14938-16027	6.47699	12.1428	1.87476	5e-05	0.000477379	yes	apyrase, putative	3406379	GO:0008152(metabolic process); GO:0005509(calcium ion binding); GO:0016818(hydrolase activity, acting on acid anhydrides, in phosphorus-containing anhydrides); GO:0017110(nucleoside-diphosphatase activity)	metabolic process	calcium ion binding; hydrolase activity, acting on acid anhydrides, in phosphorus-containing anhydrides; nucleoside-diphosphatase activity
EHI_029720	DS571680:1251-2019	2.38854	4.47366	1.87297	5e-05	0.000477379	yes	hypothetical protein	6220423
EHI_141900	DS571161:57816-61605	3.55065	6.64653	1.87192	5e-05	0.000477379	yes	chromodomain-helicase-DNA-binding protein, putative	3408952	GO:0006333(chromatin assembly or disassembly); GO:0005524(ATP binding); GO:0003677(DNA binding); GO:0003682(chromatin binding); GO:0004386(helicase activity); GO:0000785(chromatin); GO:0005634(nucleus)	chromatin assembly or disassembly	ATP binding; DNA binding; chromatin binding; helicase activity	chromatin; nucleus
EHI_155230	DS571162:24493-24862	3.67832	6.88181	1.87091	0.0011	0.0067013	yes	hypothetical protein	3404935
EHI_065250	DS571302:10252-11491	99.1465	185.458	1.87055	5e-05	0.000477379	yes	Lecithin:cholesterol acyltransferase, putative	3406709	GO:0006629(lipid metabolic process); GO:0008374(O-acyltransferase activity); GO:0004607(phosphatidylcholine-sterol O-acyltransferase activity)	lipid metabolic process	O-acyltransferase activity; phosphatidylcholine-sterol O-acyltransferase activity
EHI_022610	DS571153:4330-5245	1.40254	2.62025	1.86822	0.0001	0.000884444	yes	endonuclease/exonuclease/phosphatase family protein	6219380	GO:0008152(metabolic process); GO:0016787(hydrolase activity)	metabolic process	hydrolase activity
EHI_155530.1	DS571162:74145-77226	85.8926	160.109	1.86406	5e-05	0.000477379	yes	chromosome partition protein, putative	3410107
EHI_199270	DS571686:850-1738	4.35154	8.09521	1.86031	5e-05	0.000477379	yes	leucine rich repeat protein, BspA family	3402160	GO:0008150(biological_process); GO:0003674(molecular_function)	biological_process	molecular_function
EHI_153110	DS571145:367131-481721	1.80809	3.361	1.85887	0.586	0.744489	no	dolichyldiphosphatase, putative	3410710	GO:0047874(dolichyldiphosphatase activity)		dolichyldiphosphatase activity
EHI_104910	DS571204:4655-5300	0.217892	0.404959	1.85853	0.26045	0.427949	no	hypothetical protein	6219636	GO:0006629(lipid metabolic process); GO:0016788(hydrolase activity, acting on ester bonds)	lipid metabolic process	hydrolase activity, acting on ester bonds
EHI_100380	DS571201:42159-43983	17.0793	31.7072	1.85647	5e-05	0.000477379	yes	hypothetical protein	3409435	GO:0007264(small GTPase mediated signal transduction); GO:0005085(guanyl-nucleotide exchange factor activity)	small GTPase mediated signal transduction	guanyl-nucleotide exchange factor activity
EHI_008710	DS571199:51031-53785	7.97951	14.7907	1.85358	5e-05	0.000477379	yes	TPR repeat protein	3407295	GO:0005515(protein binding)		protein binding
EHI_172850	DS571969:322-993	4.0519	7.50278	1.85167	0.0001	0.000884444	yes	surface antigen ariel1, putative	6220596
EHI_103430	DS571158:44227-45982	37.011	68.3546	1.84687	5e-05	0.000477379	yes	cortexillin II, putative	3406749	GO:0005515(protein binding); GO:0004725(protein tyrosine phosphatase activity)		protein binding; protein tyrosine phosphatase activity
EHI_160850	DS571228:11667-13175	6.8888	12.7168	1.84601	5e-05	0.000477379	yes	hypothetical protein	3402522
EHI_124830	DS571392:2957-3917	43.0082	79.2234	1.84205	5e-05	0.000477379	yes	hypothetical protein, conserved	3403736	GO:0006364(rRNA processing); GO:0030688(preribosome, small subunit precursor)	rRNA processing		preribosome, small subunit precursor
EHI_052720	DS571245:4072-4681	26.205	48.2608	1.84166	5e-05	0.000477379	yes	hypothetical protein	6219755
EHI_004190	DS571181:8276-10467	23.2031	42.6407	1.83772	5e-05	0.000477379	yes	AAA family ATPase, putative	3404497	GO:0005524(ATP binding); GO:0016887(ATPase activity)		ATP binding; ATPase activity
EHI_143790	DS571376:2227-5347	1.4966	2.74994	1.83746	5e-05	0.000477379	yes	receptor protein kinase, putative	3404731	GO:0006468(protein phosphorylation); GO:0005524(ATP binding); GO:0004672(protein kinase activity)	protein phosphorylation	ATP binding; protein kinase activity
EHI_137050	DS571287:22670-23261	4.34717	7.98184	1.8361	5e-05	0.000477379	yes	hypothetical protein	3406902
EHI_115500,EHI_115510	DS571700:1330-3880	140.695	258.292	1.83583	0.00015	0.00125564	yes	leucine rich repeat protein, BspA family, hypothetical protein	6220433, 3401896	GO:0008150(biological_process); GO:0003674(molecular_function) //	biological_process //	molecular_function //	//
EHI_197120	DS571157:56779-58633	14.7588	27.0819	1.83497	5e-05	0.000477379	yes	protein phosphatase, putative	3407462	GO:0003824(catalytic activity); GO:0004721(phosphoprotein phosphatase activity)		catalytic activity; phosphoprotein phosphatase activity
EHI_026360	DS571286:13964-35717	34.3647	63.0349	1.83429	0.63045	0.780253	no	phosphoserine aminotransferase, putative	3409691	GO:0006564(L-serine biosynthetic process); GO:0008152(metabolic process); GO:0004648(O-phospho-L-serine:2-oxoglutarate aminotransferase activity); GO:0008483(transaminase activity)	L-serine biosynthetic process; metabolic process	O-phospho-L-serine:2-oxoglutarate aminotransferase activity; transaminase activity
EHI_039020	DS571190:73048-73309	2026.11	3711.62	1.83189	5e-05	0.000477379	yes	actobindin, putative	3411167	GO:0003779(actin binding)		actin binding
EHI_201240	DS571306:17202-17997	2.24943	4.11644	1.82999	0.00015	0.00125564	yes	hypothetical protein	3406318
EHI_093340	DS571594:1241-2264	13.572	24.8334	1.82975	5e-05	0.000477379	yes	WD repeat protein	3410156	GO:0005515(protein binding)		protein binding
EHI_069570.1	DS571164:120548-121357	25.6045	46.7559	1.82608	5e-05	0.000477379	yes	methyltransferase-like protein 2, putative	3405176
EHI_098510	DS571169:24944-98737	18.8958	34.4459	1.82294	0.137	0.271765	no	hypothetical protein	3410345
EHI_098860	DS571349:24752-25070	25.0566	45.6663	1.82253	5e-05	0.000477379	yes	hypothetical protein	3403501
EHI_015230	DS571202:13888-15633	19.0624	34.7392	1.82239	5e-05	0.000477379	yes	hypothetical protein	3408806
EHI_177610	DS571175:83761-84336	33.7347	61.446	1.82145	5e-05	0.000477379	yes	hypothetical protein, conserved	3410253	GO:0032469(endoplasmic reticulum calcium ion homeostasis); GO:0005262(calcium channel activity); GO:0030176(integral component of endoplasmic reticulum membrane); GO:0016020(membrane)	endoplasmic reticulum calcium ion homeostasis	calcium channel activity	integral component of endoplasmic reticulum membrane; membrane
EHI_103580	DS571158:68078-69680	26.5182	48.2973	1.82129	5e-05	0.000477379	yes	hypothetical protein	3403750
EHI_155500	DS571162:67648-68620	55.0643	100.251	1.82062	5e-05	0.000477379	yes	hypothetical protein	3410050
EHI_004610	DS571181:82272-84012	40.1082	72.9546	1.81894	5e-05	0.000477379	yes	phosphoribulokinase /uridine kinase family protein	3411068	GO:0009058(biosynthetic process); GO:0008152(metabolic process); GO:0005524(ATP binding); GO:0016301(kinase activity); GO:0000166(nucleotide binding); GO:0004849(uridine kinase activity)	biosynthetic process; metabolic process	ATP binding; kinase activity; nucleotide binding; uridine kinase activity
EHI_123230	DS571488:3580-4147	30.2536	55.0063	1.81817	5e-05	0.000477379	yes	hypothetical protein, conserved	3404462
EHI_087910	DS571173:102603-103301	1.43629	2.60472	1.81351	0.01015	0.0386895	yes	hypothetical protein, conserved	6219506	GO:0005515(protein binding)		protein binding
EHI_168240	DS571263:14357-15314	1920.79	3483.05	1.81334	5e-05	0.000477379	yes	cysteine proteinase, putative	3405235	GO:0006508(proteolysis); GO:0004197(cysteine-type endopeptidase activity); GO:0008234(cysteine-type peptidase activity)	proteolysis	cysteine-type endopeptidase activity; cysteine-type peptidase activity
EHI_166900	DS571177:25938-28674	17.508	31.74	1.81289	5e-05	0.000477379	yes	nuclear transport receptor, putative	3404824	GO:0005488(binding)		binding
EHI_019090	DS571351:5903-6962	7.22262	13.093	1.81278	5e-05	0.000477379	yes	hypothetical protein, conserved	3407430
EHI_095890	DS571239:24278-28991	10.4989	18.994	1.80914	5e-05	0.000477379	yes	DNA-directed RNA polymerase I largest subunit, putative	3403683	GO:0006351(transcription, DNA-templated); GO:0003677(DNA binding); GO:0003899(DNA-directed 5'-3' RNA polymerase activity); GO:0005634(nucleus)	transcription, DNA-templated	DNA binding; DNA-directed 5'-3' RNA polymerase activity	nucleus
EHI_171760	DS571477:4147-6631	11.06	20.0034	1.80863	5e-05	0.000477379	yes	hypothetical protein	3407424	GO:0006886(intracellular protein transport); GO:0000059(obsolete protein import into nucleus, docking); GO:0008536(Ran GTPase binding); GO:0005488(binding); GO:0008565(obsolete protein transporter activity); GO:0005737(cytoplasm); GO:0005643(nuclear pore); GO:0005634(nucleus)	intracellular protein transport; obsolete protein import into nucleus, docking	Ran GTPase binding; binding; obsolete protein transporter activity	cytoplasm; nuclear pore; nucleus
EHI_202710	EH4263:964-2390	4.14242	7.49164	1.80852	5e-05	0.000477379	yes	pre-mRNA processing factor 3 domain containing protein
EHI_082040	DS571285:6642-8209	4.8005	8.68126	1.80841	5e-05	0.000477379	yes	hypothetical protein	3406216	GO:0008150(biological_process); GO:0006468(protein phosphorylation); GO:0005524(ATP binding); GO:0003674(molecular_function); GO:0004672(protein kinase activity)	biological_process; protein phosphorylation	ATP binding; molecular_function; protein kinase activity
EHI_189960	DS571315:22870-23401	82.9379	149.889	1.80724	5e-05	0.000477379	yes	ADP-ribosylation factor 1, putative	3406643	GO:0045184(establishment of protein localization); GO:0005525(GTP binding); GO:0030701(NAD+-dinitrogen-reductase ADP-D-ribosyltransferase activity); GO:0005622(intracellular)	establishment of protein localization	GTP binding; NAD+-dinitrogen-reductase ADP-D-ribosyltransferase activity	intracellular
EHI_021230	DS571194:7556-9003	26.6694	48.1695	1.80617	5e-05	0.000477379	yes	Rho guanine nucleotide exchange factor, putative	3409699	GO:0035023(regulation of Rho protein signal transduction); GO:0005089(Rho guanyl-nucleotide exchange factor activity); GO:0046872(metal ion binding); GO:0008270(zinc ion binding); GO:0005622(intracellular)	regulation of Rho protein signal transduction	Rho guanyl-nucleotide exchange factor activity; metal ion binding; zinc ion binding	intracellular
EHI_175040,EHI_C00082	DS571189:58367-60521	202.56	365.592	1.80486	0.07755	0.179602	no	hypothetical protein	3404197	//	//	//	//
EHI_110740	DS571151:140434-143149	228.466	412.256	1.80445	5e-05	0.000477379	yes	hypothetical protein	3408573
EHI_075700	DS571394:16266-17052	78.0809	140.861	1.80404	5e-05	0.000477379	yes	casein kinase II regulatory subunit family protein	3403052	GO:0065007(biological regulation); GO:0008605(obsolete protein kinase CK2 regulator activity); GO:0019887(protein kinase regulator activity); GO:0005956(protein kinase CK2 complex)	biological regulation	obsolete protein kinase CK2 regulator activity; protein kinase regulator activity	protein kinase CK2 complex
EHI_184250.1	DS571436:10626-11137	19.9507	35.9696	1.80292	5e-05	0.000477379	yes	hypothetical protein	6220151
EHI_049620	DS571152:22473-163618	810.97	1461.8	1.80253	0.00565	0.0245926	yes	Fe-S cluster assembly protein NifU, putative	3410191	GO:0016226(iron-sulfur cluster assembly); GO:0005506(iron ion binding); GO:0051536(iron-sulfur cluster binding)	iron-sulfur cluster assembly	iron ion binding; iron-sulfur cluster binding
EHI_020990	DS571348:28221-28611	2.59741	4.6801	1.80183	0.0042	0.0194934	yes	hypothetical protein	6219990
EHI_079980	DS571226:44682-45423	41.652	75.0442	1.80169	5e-05	0.000477379	yes	hypothetical protein	3407193
EHI_087340	DS571173:11594-12389	4.60197	8.28379	1.80005	5e-05	0.000477379	yes	hypothetical protein	3402970
EHI_107790	DS571406:10936-11578	54.4002	97.8417	1.79855	5e-05	0.000477379	yes	hypothetical protein	3404076
EHI_049300.1	DS571152:3627-5461	12.9299	23.1252	1.78851	5e-05	0.000477379	yes	RhoGAP domain containing protein	3404068
EHI_100140	DS571201:10531-12709	13.731	24.5365	1.78694	5e-05	0.000477379	yes	Rho guanine nucleotide exchange factor, putative	3406007	GO:0035023(regulation of Rho protein signal transduction); GO:0005089(Rho guanyl-nucleotide exchange factor activity); GO:0046872(metal ion binding); GO:0005622(intracellular)	regulation of Rho protein signal transduction	Rho guanyl-nucleotide exchange factor activity; metal ion binding	intracellular
EHI_088090	DS571307:24052-26440	30.6297	54.7245	1.78665	5e-05	0.000477379	yes	coatomer alpha subunit, putative	3402839	GO:0006886(intracellular protein transport); GO:0016192(vesicle-mediated transport); GO:0004402(histone acetyltransferase activity); GO:0005515(protein binding); GO:0008565(obsolete protein transporter activity); GO:0005198(structural molecule activity); GO:0030117(membrane coat)	intracellular protein transport; vesicle-mediated transport	histone acetyltransferase activity; protein binding; obsolete protein transporter activity; structural molecule activity	membrane coat
EHI_037160	DS571334:16503-16905	273.181	487.733	1.78538	5e-05	0.000477379	yes	hypothetical protein	3403273
EHI_070560	DS571284:7170-8957	0.64513	1.15149	1.7849	0.01975	0.0645134	no	hypothetical protein	3408408
EHI_015450	DS571202:63844-64678	8.58393	15.318	1.7845	5e-05	0.000477379	yes	hypothetical protein	3408797
EHI_108620	DS571346:2309-4353	22.0252	39.2207	1.78072	5e-05	0.000477379	yes	hypothetical protein	3405642	GO:0006913(nucleocytoplasmic transport); GO:0017056(structural constituent of nuclear pore); GO:0005643(nuclear pore)	nucleocytoplasmic transport	structural constituent of nuclear pore	nuclear pore
EHI_103770	DS571158:118244-119615	0.0449477	0.0799857	1.77953	1	1	no	hypothetical protein	3407668
EHI_198970	DS571165:80962-81382	0.227067	0.403599	1.77744	0.41735	0.593671	no	hypothetical protein, conserved	3409273	GO:0003677(DNA binding)		DNA binding
EHI_058330	DS571278:3250-4066	257.825	458.136	1.77693	5e-05	0.000477379	yes	galactose-inhibitable lectin, putative	3405684
EHI_077510	DS571369:10745-11846	0.259527	0.46116	1.77692	0.1022	0.219996	no	hypothetical protein	6220028
EHI_162780	DS571630:2983-4066	0.0197093	0.0349979	1.7757	1	1	no	hypothetical protein	3409767
EHI_110970	DS571279:3236-3879	103.723	184.028	1.77423	5e-05	0.000477379	yes	hypothetical protein, conserved	3408709
EHI_155220	DS571162:22738-24373	26.3086	46.6511	1.77323	5e-05	0.000477379	yes	T-complex protein 1, alpha subunit, putative	3402613	GO:0044267(cellular protein metabolic process); GO:0005524(ATP binding); GO:0005515(protein binding)	cellular protein metabolic process	ATP binding; protein binding
EHI_041680	DS572048:2-1061	0.159382	0.282584	1.773	1	1	no	mucin-like protein 1 precursor, putative	6220618
EHI_199170.1	DS571165:119752-120694	8.65157	15.3342	1.77242	5e-05	0.000477379	yes	hypothetical protein, conserved	3407605
EHI_042740	DS571561:8389-9241	6.66927	11.8189	1.77214	5e-05	0.000477379	yes	hypothetical protein, conserved	3408748
EHI_100250	DS571201:17518-18352	3.74255	6.61982	1.7688	5e-05	0.000477379	yes	hypothetical protein	3406006
EHI_036860	DS571427:5602-6748	5.39392	9.53483	1.7677	5e-05	0.000477379	yes	hypothetical protein	3403931
EHI_133530	DS571212:4830-6681	145.556	257.275	1.76753	5e-05	0.000477379	yes	hypothetical protein, conserved	3409752
EHI_067830	DS571150:3294-5790	9.72208	17.1802	1.76713	5e-05	0.000477379	yes	WD domain containing protein	3411107	GO:0005515(protein binding)		protein binding
EHI_164190	DS571214:1335-5172	0.0287008	0.0506964	1.76638	1	1	no	DNA polymerase, putative	6219666	GO:0006260(DNA replication); GO:0008408(3'-5' exonuclease activity); GO:0003677(DNA binding); GO:0003887(DNA-directed DNA polymerase activity); GO:0000166(nucleotide binding)	DNA replication	3'-5' exonuclease activity; DNA binding; DNA-directed DNA polymerase activity; nucleotide binding
EHI_126430	DS572375:44-977	0.0610682	0.107711	1.76378	1	1	no	hypothetical protein	6220709	GO:0046080(dUTP metabolic process); GO:0004170(dUTP diphosphatase activity)	dUTP metabolic process	dUTP diphosphatase activity
EHI_056090	DS571372:1910-3647	11.2232	19.7832	1.76271	5e-05	0.000477379	yes	hypothetical protein	3406924
EHI_052800	DS571245:24516-27240	4.73373	8.3364	1.76106	5e-05	0.000477379	yes	serine/threonine protein kinase, putative	3404754	GO:0006468(protein phosphorylation); GO:0005524(ATP binding); GO:0004672(protein kinase activity)	protein phosphorylation	ATP binding; protein kinase activity
EHI_105350	DS571204:55907-56528	144.314	254.115	1.76085	5e-05	0.000477379	yes	hypothetical protein	3408258
EHI_100370	DS571201:38537-39284	11.5868	20.3991	1.76055	5e-05	0.000477379	yes	hypothetical protein, conserved	3406015
EHI_095430	DS571415:2148-11519	2.63419	4.63341	1.75895	0.12605	0.255732	no	tRNA-Leu (anticodon: CAA)	6220103
EHI_185420	DS571356:4599-5538	0.939884	1.65236	1.75805	0.0016	0.0089847	yes	heat shock protein 70, putative	3403983	GO:0032440(2-alkenal reductase [NAD(P)] activity)		2-alkenal reductase [NAD(P)] activity
EHI_177450	DS571175:62030-62853	14.0293	24.6132	1.75441	5e-05	0.000477379	yes	hypothetical protein, conserved	3410243	GO:0016192(vesicle-mediated transport)	vesicle-mediated transport
EHI_075640.1	DS571394:1994-4304	23.4264	41.0965	1.75428	5e-05	0.000477379	yes	protein phosphatase domain-containing protein	6220069
EHI_103420	DS571158:42645-43992	4.05448	7.11092	1.75384	5e-05	0.000477379	yes	hypothetical protein, conserved	3406750
EHI_118800	DS571180:66865-68491	12.91	22.607	1.75112	5e-05	0.000477379	yes	hypothetical protein, conserved	3408420	GO:0005525(GTP binding); GO:0005622(intracellular)		GTP binding	intracellular
EHI_118450	DS571180:13940-19790	15.6822	27.4197	1.74846	0.221	0.381494	no	hypothetical protein	3404203	GO:0007049(cell cycle); GO:0006974(cellular response to DNA damage stimulus); GO:0048478(replication fork protection); GO:0005634(nucleus)	cell cycle; cellular response to DNA damage stimulus; replication fork protection		nucleus
EHI_112870	DS571411:11436-12873	94.8469	165.706	1.74709	5e-05	0.000477379	yes	fatty acid elongase, putative	3410468	GO:0006633(fatty acid biosynthetic process); GO:0008152(metabolic process); GO:0003824(catalytic activity); GO:0016746(transferase activity, transferring acyl groups); GO:0016747(transferase activity, transferring acyl groups other than amino-acyl groups); GO:0016020(membrane)	fatty acid biosynthetic process; metabolic process	catalytic activity; transferase activity, transferring acyl groups; transferase activity, transferring acyl groups other than amino-acyl groups	membrane
EHI_076010.1	DS571350:13197-14088	0.220425	0.384259	1.74326	0.23035	0.392721	no	rodhanase-like domain containing protein	3404610
EHI_004440	DS571181:45706-46789	1.75886	3.06378	1.74191	0.0002	0.00161037	yes	hypothetical protein	6219553
EHI_016340	DS571247:7187-10379	2.9924	5.20835	1.74053	5e-05	0.000477379	yes	hypothetical protein	3407829
EHI_036550	DS571358:12917-13580	4.64992	8.09083	1.73999	5e-05	0.000477379	yes	HAD hydrolase, family IA, variant 3	3405869	GO:0008152(metabolic process); GO:0016787(hydrolase activity)	metabolic process	hydrolase activity
EHI_133770	DS571212:13568-14015	2.92451	5.08669	1.73933	0.003	0.0149019	yes	hypothetical protein	3409747
EHI_112830	DS571411:7119-7728	191.105	332.314	1.73891	5e-05	0.000477379	yes	hypothetical protein	3410472
EHI_178090	DS571272:32133-33407	5.66186	9.83733	1.73747	5e-05	0.000477379	yes	ankyrin repeat protein, putative	3405805	GO:0005515(protein binding)		protein binding
EHI_082590.1	DS571295:32345-37452	5.65177	9.81025	1.73578	0.09375	0.20641	no	glutamic acid-rich protein precursor, putative	3406144
EHI_131130	DS571170:81165-82386	412.564	715.547	1.73439	5e-05	0.000477379	yes	hypothetical protein, conserved	3409836
EHI_009510	DS571184:36890-37829	68.9879	119.636	1.73416	5e-05	0.000477379	yes	TBC domain containing protein	3408990
EHI_173470	DS571300:31372-31840	127.026	220.169	1.73326	5e-05	0.000477379	yes	EF-hand calcium-binding domain containing protein	3403425	GO:0005509(calcium ion binding)		calcium ion binding
EHI_127710	DS571518:11195-12674	0.275637	0.477495	1.73233	0.06495	0.157599	no	leucine rich repeat protein, BspA family	3403699	GO:0008150(biological_process); GO:0003674(molecular_function)	biological_process	molecular_function
EHI_189850	DS571315:4109-5769	125.121	216.516	1.73045	5e-05	0.000477379	yes	V-type ATPase, B subunit, putative	3410352	GO:0006754(ATP biosynthetic process); GO:0015991(ATP hydrolysis coupled proton transport); GO:0046034(ATP metabolic process); GO:0015986(ATP synthesis coupled proton transport); GO:1902600(proton transmembrane transport); GO:0005524(ATP binding); GO:0046933(proton-transporting ATP synthase activity, rotational mechanism); GO:0046961(proton-transporting ATPase activity, rotational mechanism); GO:0…	ATP biosynthetic process; ATP hydrolysis coupled proton transport; ATP metabolic process; ATP synthesis coupled proton transport; proton transmembrane transport	ATP binding; proton-transporting ATP synthase activity, rotational mechanism; proton-transporting ATPase activity, rotational mechanism; sodium-transporting ATP synthase activity, rotational mechanism; sodium-transporting ATPase activity, rotational mechanism	proton-transporting V-type ATPase, V1 domain; proton-transporting two-sector ATPase complex
EHI_043010	DS571292:30809-32633	111.438	192.732	1.7295	5e-05	0.000477379	yes	V-type ATPase, A subunit, putative	3406935	GO:0006754(ATP biosynthetic process); GO:0015991(ATP hydrolysis coupled proton transport); GO:0046034(ATP metabolic process); GO:0015986(ATP synthesis coupled proton transport); GO:1902600(proton transmembrane transport); GO:0005524(ATP binding); GO:0046933(proton-transporting ATP synthase activity, rotational mechanism); GO:0046961(proton-transporting ATPase activity, rotational mechanism); GO:0…	ATP biosynthetic process; ATP hydrolysis coupled proton transport; ATP metabolic process; ATP synthesis coupled proton transport; proton transmembrane transport	ATP binding; proton-transporting ATP synthase activity, rotational mechanism; proton-transporting ATPase activity, rotational mechanism; sodium-transporting ATP synthase activity, rotational mechanism; sodium-transporting ATPase activity, rotational mechanism	proton-transporting V-type ATPase, V1 domain; proton-transporting two-sector ATPase complex
EHI_095440	DS571415:2148-11519	1.75771	3.03783	1.72829	0.0183	0.0607787	no	hypothetical protein	3403517
EHI_169360	DS571219:58884-59952	446.55	770.356	1.72513	5e-05	0.000477379	yes	60S ribosomal protein L7a, putative	3404382	GO:0006412(translation); GO:0003735(structural constituent of ribosome)	translation	structural constituent of ribosome
EHI_176820	DS571540:3005-3653	960.014	1656.14	1.72512	5e-05	0.000477379	yes	N-acetylmuraminidase, putative	3404129	GO:0003796(lysozyme activity)		lysozyme activity
EHI_019110.1	DS571351:9030-9444	2.09708	3.61408	1.72339	0.0211	0.0679007	no	hypothetical protein	3407432
EHI_153670.1	DS571145:483936-485630	3.38793	5.83714	1.72292	5e-05	0.000477379	yes	U1 small nuclear ribonucleoprotein subunit, putative	3410719
EHI_032060	DS571610:1552-4208	0.148574	0.255889	1.7223	1	1	no	hypothetical protein	6220365
EHI_119310	DS571267:13963-36609	1.48079	2.54861	1.72112	0.63075	0.780464	no	hypothetical protein, conserved domain containing	3402106
EHI_012710	DS571523:6281-7373	7.4522	12.8251	1.72098	5e-05	0.000477379	yes	RNA recognition motif domain containing protein	3409188	GO:0003676(nucleic acid binding)		nucleic acid binding
EHI_026390.1	DS571286:13964-35717	25.9882	44.707	1.72028	0.6432	0.790366	no	cation transporter, putative	3409677
EHI_036570	DS571358:14111-15333	15.0427	25.8692	1.71972	5e-05	0.000477379	yes	hypothetical protein	3405881
EHI_118390	DS571180:1538-2267	0.176098	0.302837	1.71971	1	1	no	hypothetical protein	6219550
EHI_065330	DS571302:28165-31483	41.4247	71.1966	1.7187	5e-05	0.000477379	yes	Gal/GalNAc lectin subunit Igl2	3406703
EHI_051050	DS571149:170548-171391	56.0085	96.234	1.7182	5e-05	0.000477379	yes	inositol hexaphosphate kinase, putative	3407282	GO:0032958(inositol phosphate biosynthetic process); GO:0008152(metabolic process); GO:0051766(inositol trisphosphate kinase activity); GO:0016301(kinase activity)	inositol phosphate biosynthetic process; metabolic process	inositol trisphosphate kinase activity; kinase activity
EHI_103400.1	DS571158:38332-39177	7.79461	13.3902	1.71788	5e-05	0.000477379	yes	hypothetical protein	3406752
EHI_142160	DS571161:104785-106050	18.7076	32.1263	1.71729	5e-05	0.000477379	yes	hypothetical protein	3405495
EHI_139330	DS571311:8167-8942	0.158138	0.271375	1.71606	1	1	no	hypothetical protein	3405620	GO:0016021(integral component of membrane)			integral component of membrane
EHI_110950	DS571279:753-1342	53.3339	91.4486	1.71464	5e-05	0.000477379	yes	hypothetical protein	3408720
EHI_050490	DS571149:49982-50555	4.65424	7.97269	1.713	0.00025	0.00194499	yes	hypothetical protein	3405633
EHI_083450	DS571318:29844-33240	17.2502	29.5397	1.71243	0.00135	0.007868	yes	hypothetical protein	3409342
EHI_075690	DS571394:15451-16108	226.174	387.266	1.71225	5e-05	0.000477379	yes	hypothetical protein	3403053	GO:0016021(integral component of membrane)			integral component of membrane
EHI_001120	DS571210:47821-48600	32.7871	56.1286	1.71191	5e-05	0.000477379	yes	hypothetical protein, conserved	3404176	GO:0004017(adenylate kinase activity)		adenylate kinase activity
EHI_024420	DS571198:19052-20435	66.3712	113.565	1.71106	5e-05	0.000477379	yes	D-hydantoinase, putative	3405279	GO:0004157(dihydropyrimidinase activity); GO:0016787(hydrolase activity); GO:0016810(hydrolase activity, acting on carbon-nitrogen (but not peptide) bonds); GO:0005737(cytoplasm)		dihydropyrimidinase activity; hydrolase activity; hydrolase activity, acting on carbon-nitrogen (but not peptide) bonds	cytoplasm
EHI_134950	DS571203:4838-5917	2.46745	4.21301	1.70743	0.0014	0.00809573	yes	hypothetical protein	3405979
EHI_165770	DS571653:764-1632	50.8826	86.8756	1.70737	5e-05	0.000477379	yes	hypothetical protein	3408612
EHI_112880.1	DS571411:12967-13489	17.2685	29.4561	1.70577	0.0021	0.0112294	yes	40S ribosomal protein S13, putative	3410427
EHI_160720	DS571485:6894-9600	8.67231	14.7738	1.70356	5e-05	0.000477379	yes	exosome complex exonuclease, putative	3403363	GO:0003723(RNA binding); GO:0008859(exoribonuclease II activity); GO:0004540(ribonuclease activity)		RNA binding; exoribonuclease II activity; ribonuclease activity
EHI_022250	DS571410:2670-3348	7.28977	12.3898	1.69961	5e-05	0.000477379	yes	hypothetical protein	3404150
EHI_012980	DS571168:22532-25238	102.48	174.058	1.69846	5e-05	0.000477379	yes	dihydropyrimidine dehydrogenase, putative	3410647	GO:0006207('de novo' pyrimidine nucleobase biosynthetic process); GO:0006118(obsolete electron transport); GO:0055114(oxidation-reduction process); GO:0004152(dihydroorotate dehydrogenase activity); GO:0017113(dihydropyrimidine dehydrogenase (NADP+) activity); GO:0015036(disulfide oxidoreductase activity); GO:0009055(electron transfer activity); GO:0005506(iron ion binding); GO:0051536(iron-sulfu…	de novo' pyrimidine nucleobase biosynthetic process; obsolete electron transport; oxidation-reduction process	dihydroorotate dehydrogenase activity; dihydropyrimidine dehydrogenase (NADP+) activity; disulfide oxidoreductase activity; electron transfer activity; iron ion binding; iron-sulfur cluster binding; oxidoreductase activity; oxidoreductase activity, acting on the CH-CH group of donors	cytoplasm
EHI_120950	DS571336:26545-27178	5.74462	9.75358	1.69786	5e-05	0.000477379	yes	hypothetical protein	6219967
EHI_153380	DS571145:367131-481721	22.6808	38.5009	1.69751	0.69975	0.831363	no	membrane transporter, putative	3410678
EHI_014810.1	DS571615:5058-6544	5.71015	9.68888	1.69678	5e-05	0.000477379	yes	hypothetical protein	3402542
EHI_039210	DS571355:7987-8845	15.1434	25.6901	1.69646	5e-05	0.000477379	yes	tRNA -methyltransferase catalytic subunit, putative	3408080	GO:0030488(tRNA methylation); GO:0016429(tRNA (adenine-N1-)-methyltransferase activity); GO:0031515(tRNA (m1A) methyltransferase complex)	tRNA methylation	tRNA (adenine-N1-)-methyltransferase activity	tRNA (m1A) methyltransferase complex
EHI_007360	DS571323:31495-32812	27.6935	46.9486	1.69529	5e-05	0.000477379	yes	hypothetical protein	6219938	GO:0005525(GTP binding); GO:0005622(intracellular)		GTP binding	intracellular
EHI_166460	DS571326:21714-22254	0.400036	0.677837	1.69444	0.36045	0.536636	no	hypothetical protein	3406575
EHI_185240	DS571249:16127-18452	24.762	41.9272	1.69321	0.0001	0.000884444	yes	long-chain-fatty-acid--CoA ligase, putative	3410483	GO:0008152(metabolic process); GO:0003824(catalytic activity)	metabolic process	catalytic activity
EHI_015420	DS571202:58815-61143	37.0616	62.7479	1.69307	5e-05	0.000477379	yes	hypothetical protein	6219630
EHI_069170.1	DS571164:26245-28139	13.0197	22.0295	1.69201	5e-05	0.000477379	yes	RhoGAP domain containing protein	3409597
EHI_107660	DS571406:4300-5542	62.136	105.122	1.69181	5e-05	0.000477379	yes	hypothetical protein, conserved	3404081
EHI_004200	DS571181:10654-10964	10193.1	17239.2	1.69126	5e-05	0.000477379	yes	40S ribosomal protein S27, putative	3404501	GO:0006412(translation); GO:0003735(structural constituent of ribosome); GO:0005622(intracellular); GO:0005840(ribosome)	translation	structural constituent of ribosome	intracellular; ribosome
EHI_024230	DS571198:1695-2709	10.9578	18.5315	1.69117	5e-05	0.000477379	yes	cysteine synthase A, putative	3405267	GO:0006535(cysteine biosynthetic process from serine); GO:0004124(cysteine synthase activity)	cysteine biosynthetic process from serine	cysteine synthase activity
EHI_145970	DS571244:7887-25306	3.61703	6.11515	1.69066	0.6247	0.775688	no	hypothetical protein	3410032
EHI_137260	DS571287:40481-41156	2.98021	5.0375	1.69032	0.002	0.0107772	yes	hypothetical protein	3406888
EHI_158570	DS571328:12645-12906	5141.3	8679.53	1.6882	5e-05	0.000477379	yes	actobindin, putative	3404005	GO:0003779(actin binding)		actin binding
EHI_053040	DS571238:12844-14149	33.4649	56.4613	1.68718	5e-05	0.000477379	yes	protein kinase, putative	3411437	GO:0006468(protein phosphorylation); GO:0005524(ATP binding); GO:0004672(protein kinase activity); GO:0004674(protein serine/threonine kinase activity)	protein phosphorylation	ATP binding; protein kinase activity; protein serine/threonine kinase activity
EHI_169310	DS571219:46780-47152	3.14551	5.30532	1.68663	0.00845	0.0335977	yes	hypothetical protein	3405506
EHI_186320	DS571159:7781-9563	9.54407	16.0965	1.68654	5e-05	0.000477379	yes	hypothetical protein	3402980
EHI_183500	DS571316:16434-17151	0.0760558	0.128241	1.68614	1	1	no	hypothetical protein	3408639
EHI_192740	DS571384:3180-4221	44.034	74.1839	1.6847	5e-05	0.000477379	yes	UBA/TS-N domain-containing protein	3403487	GO:0008150(biological_process); GO:0003674(molecular_function); GO:0005515(protein binding)	biological_process	molecular_function; protein binding
EHI_141400	DS571161:21404-22397	29.1366	49.058	1.68372	5e-05	0.000477379	yes	peptidase, C54 family	6219429	GO:0006508(proteolysis); GO:0008233(peptidase activity)	proteolysis	peptidase activity
EHI_063040	DS571359:20484-23558	4.93232	8.29738	1.68225	0.0018	0.00989209	yes	hypothetical protein	3404534	GO:0003723(RNA binding); GO:0005488(binding); GO:0005515(protein binding)		RNA binding; binding; protein binding
EHI_183140	DS571156:110283-111387	0.199637	0.33566	1.68135	1	1	no	hypothetical protein	3407105
EHI_101530	DS572039:121-499	10.0744	16.9329	1.68078	5e-05	0.000477379	yes	hypothetical protein	6220611	GO:0003676(nucleic acid binding); GO:0005634(nucleus)		nucleic acid binding	nucleus
EHI_060760	DS571643:3283-4132	1.18299	1.98757	1.68012	0.0361	0.101697	no	hypothetical protein	3402179
EHI_111000	DS571279:8079-9564	186.097	312.332	1.67833	5e-05	0.000477379	yes	fatty acid elongase, putative	3408735	GO:0006633(fatty acid biosynthetic process); GO:0008152(metabolic process); GO:0003824(catalytic activity); GO:0016746(transferase activity, transferring acyl groups); GO:0016747(transferase activity, transferring acyl groups other than amino-acyl groups); GO:0016020(membrane)	fatty acid biosynthetic process; metabolic process	catalytic activity; transferase activity, transferring acyl groups; transferase activity, transferring acyl groups other than amino-acyl groups	membrane
EHI_060210	DS572068:796-1594	0.835612	1.40241	1.6783	0.0193	0.0634047	no	hypothetical protein	6220626	GO:0003676(nucleic acid binding)		nucleic acid binding
EHI_073160	DS571678:104-830	2.58079	4.32968	1.67766	0.0011	0.0067013	yes	hypothetical protein	6220420
EHI_105310.1	DS571204:48721-49540	0.869	1.45662	1.6762	0.09655	0.210964	no	hypothetical protein, conserved domain containing	3408254
EHI_100480	DS571201:67638-68395	146.912	246.224	1.676	5e-05	0.000477379	yes	MIR domain protein	3409425	GO:0004169(dolichyl-phosphate-mannose-protein mannosyltransferase activity); GO:0016020(membrane)		dolichyl-phosphate-mannose-protein mannosyltransferase activity	membrane
EHI_156340	DS571257:26874-28797	6.56117	10.9961	1.67594	5e-05	0.000477379	yes	hypothetical protein, conserved	3407232	GO:0005515(protein binding)		protein binding
EHI_050530	DS571149:52302-153294	1.08193	1.8105	1.6734	0.56985	0.730912	no	hypothetical protein	3410923
EHI_084700	DS571211:16275-17155	7.04689	11.7892	1.67296	5e-05	0.000477379	yes	RNase HI large subunit, putative	3409408	GO:0016070(RNA metabolic process); GO:0003723(RNA binding); GO:0004523(RNA-DNA hybrid ribonuclease activity)	RNA metabolic process	RNA binding; RNA-DNA hybrid ribonuclease activity
EHI_001880	DS571280:23138-24086	7.46587	12.4766	1.67115	5e-05	0.000477379	yes	hypothetical protein, conserved	3404338	GO:0005975(carbohydrate metabolic process)	carbohydrate metabolic process
EHI_194070	DS571191:6545-7289	0.698071	1.16567	1.66984	0.0118	0.0433922	yes	26S protease regulatory subunit S10B, putative	6219590	GO:0005524(ATP binding); GO:0008568(microtubule-severing ATPase activity)		ATP binding; microtubule-severing ATPase activity
EHI_177300	DS571175:33753-35586	54.7264	91.3584	1.66937	5e-05	0.000477379	yes	hypothetical protein	3403001
EHI_095910	DS571239:36971-39104	0.363468	0.606625	1.66899	0.02835	0.0850694	no	hypothetical protein	6219737	GO:0006629(lipid metabolic process)	lipid metabolic process
EHI_062730	DS571213:40441-41506	4.56605	7.61899	1.66862	5e-05	0.000477379	yes	RNA lariat debranching enzyme, putative	3404858	GO:0016787(hydrolase activity)		hydrolase activity
EHI_083400	DS571318:11702-23251	10.3347	17.242	1.66836	0.227	0.388924	no	hypothetical protein	3409640
EHI_048430	DS571607:4386-5102	1.71719	2.86274	1.66711	0.0142	0.0499776	yes	hypothetical protein	3402281	GO:0006261(DNA-dependent DNA replication)	DNA-dependent DNA replication
EHI_007330	DS571323:21892-23590	489.887	816.332	1.66637	5e-05	0.000477379	yes	beta-N-acetylhexosaminidase, beta subunit	3404575	GO:0005975(carbohydrate metabolic process); GO:0004563(beta-N-acetylhexosaminidase activity); GO:0004553(hydrolase activity, hydrolyzing O-glycosyl compounds)	carbohydrate metabolic process	beta-N-acetylhexosaminidase activity; hydrolase activity, hydrolyzing O-glycosyl compounds
EHI_020230,EHI_020240	DS571339:5776-10225	6.86407	11.4342	1.6658	0.00045	0.00320105	yes	hypothetical protein, tryptophanyl-tRNA synthetase, putative	3403480, 3403481	// GO:0006418(tRNA aminoacylation for protein translation); GO:0006436(tryptophanyl-tRNA aminoacylation); GO:0005524(ATP binding); GO:0004812(aminoacyl-tRNA ligase activity); GO:0000166(nucleotide binding); GO:0004830(tryptophan-tRNA ligase activity); GO:0005737(cytoplasm)	// tRNA aminoacylation for protein translation; tryptophanyl-tRNA aminoacylation	// ATP binding; aminoacyl-tRNA ligase activity; nucleotide binding; tryptophan-tRNA ligase activity	// cytoplasm
EHI_098300	DS571169:24944-98737	6.09987	10.1598	1.66558	0.59185	0.749469	no	U2 snRNP auxiliary factor large subunit, putative	3407924	GO:0003676(nucleic acid binding)		nucleic acid binding
EHI_024350	DS571198:6823-8638	31.1782	51.9255	1.66544	5e-05	0.000477379	yes	hypothetical protein	3405269
EHI_122800	DS571281:14460-19269	2.87036	4.7789	1.66491	0.0001	0.000884444	yes	actin-binding protein, putative	3408559	GO:0007010(cytoskeleton organization); GO:0003779(actin binding); GO:0051015(actin filament binding); GO:0005515(protein binding)	cytoskeleton organization	actin binding; actin filament binding; protein binding
EHI_048140	DS571256:10319-10823	1165.64	1938.81	1.6633	5e-05	0.000477379	yes	hypothetical protein	3407017
EHI_093740	DS571179:13181-14171	460.02	764.97	1.66291	5e-05	0.000477379	yes	hypothetical protein	3411596
EHI_069310	DS571164:61035-63684	2.30924	3.83924	1.66256	5e-05	0.000477379	yes	serine palmitoyltransferase, putative	3409614	GO:0009058(biosynthetic process); GO:0030170(pyridoxal phosphate binding); GO:0004758(serine C-palmitoyltransferase activity); GO:0016769(transferase activity, transferring nitrogenous groups)	biosynthetic process	pyridoxal phosphate binding; serine C-palmitoyltransferase activity; transferase activity, transferring nitrogenous groups
EHI_101240	DS571353:6334-8866	218.399	362.954	1.66188	5e-05	0.000477379	yes	hypothetical protein, conserved	3411319	GO:0003676(nucleic acid binding)		nucleic acid binding
EHI_187250	DS571159:127872-128964	0.472492	0.785158	1.66174	0.1264	0.256216	no	PQ loop repeat protein	3410790
EHI_114440	DS571368:25636-26761	3.56466	5.92316	1.66163	5e-05	0.000477379	yes	hypothetical protein	6220026
EHI_083760	DS571733:4-2084	0.572547	0.951228	1.6614	0.0066	0.0277713	yes	hypothetical protein	6220448	GO:0005525(GTP binding)		GTP binding
EHI_005120	DS571195:65828-66944	53.0174	88.0233	1.66027	0.0001	0.000884444	yes	hypothetical protein	3407162	GO:0016255(attachment of GPI anchor to protein); GO:0042765(GPI-anchor transamidase complex)	attachment of GPI anchor to protein		GPI-anchor transamidase complex
EHI_087800	DS571173:77438-80753	43.386	72.0126	1.65981	5e-05	0.000477379	yes	tyrosine kinase, putative	3410262	GO:0006468(protein phosphorylation); GO:0005524(ATP binding); GO:0004672(protein kinase activity); GO:0004713(protein tyrosine kinase activity)	protein phosphorylation	ATP binding; protein kinase activity; protein tyrosine kinase activity
EHI_107200	DS571205:44239-45214	2.563	4.25367	1.65964	0.0003	0.00227303	yes	PQ loop repeat protein	3407082	GO:0008150(biological_process); GO:0003674(molecular_function); GO:0016021(integral component of membrane)	biological_process	molecular_function	integral component of membrane
EHI_075410	DS571566:3324-4197	2.18215	3.62036	1.65908	0.0007	0.00464397	yes	P-glycoprotein 5, putative	6220322	GO:0055085(transmembrane transport); GO:0006810(transport); GO:0005524(ATP binding); GO:0042626(ATPase-coupled transmembrane transporter activity); GO:0008559(ATPase-coupled xenobiotic transmembrane transporter activity); GO:0016021(integral component of membrane)	transmembrane transport; transport	ATP binding; ATPase-coupled transmembrane transporter activity; ATPase-coupled xenobiotic transmembrane transporter activity	integral component of membrane
EHI_107210	DS571205:46261-47365	115.838	192.183	1.65907	5e-05	0.000477379	yes	NADP-dependent alcohol dehydrogenase, putative	3407083	GO:0055114(oxidation-reduction process); GO:0008106(alcohol dehydrogenase (NADP+) activity)	oxidation-reduction process	alcohol dehydrogenase (NADP+) activity
EHI_073990.1	DS571232:7859-10262	7.21431	11.9612	1.65798	0.0006	0.00408292	yes	hypothetical protein	3407875
EHI_189540	DS571262:38774-39803	10.2148	16.9312	1.65752	5e-05	0.000477379	yes	hypothetical protein	3404553
EHI_014030	DS571172:16926-86201	64.3869	106.572	1.65518	0.14585	0.284102	no	NAD(P) transhydrogenase subunit alpha, putative	6219494	GO:0006118(obsolete electron transport); GO:0055114(oxidation-reduction process); GO:1902600(proton transmembrane transport); GO:0008750(NAD(P)+ transhydrogenase (AB-specific) activity); GO:0008746(NAD(P)+ transhydrogenase activity); GO:0016491(oxidoreductase activity)	obsolete electron transport; oxidation-reduction process; proton transmembrane transport	NAD(P)+ transhydrogenase (AB-specific) activity; NAD(P)+ transhydrogenase activity; oxidoreductase activity
EHI_119950	DS571393:18825-19881	54.9327	90.9119	1.65497	5e-05	0.000477379	yes	leucine-rich repeat containing protein	3404226	GO:0005515(protein binding)		protein binding
EHI_118260	DS571183:76067-79651	16.7444	27.7025	1.65443	0.0001	0.000884444	yes	formin homology 2 family protein	3410348	GO:0030036(actin cytoskeleton organization); GO:0016043(cellular component organization); GO:0003779(actin binding); GO:0005488(binding)	actin cytoskeleton organization; cellular component organization	actin binding; binding
EHI_024370	DS571198:9376-10113	9.53163	15.7691	1.6544	5e-05	0.000477379	yes	hypothetical protein	6219616
EHI_110520	DS571151:84993-86340	216.296	357.781	1.65413	5e-05	0.000477379	yes	glutamate synthase beta subunit, putative	3411325	GO:0006118(obsolete electron transport); GO:0055114(oxidation-reduction process); GO:0015036(disulfide oxidoreductase activity); GO:0016040(glutamate synthase (NADH) activity); GO:0051536(iron-sulfur cluster binding); GO:0016491(oxidoreductase activity)	obsolete electron transport; oxidation-reduction process	disulfide oxidoreductase activity; glutamate synthase (NADH) activity; iron-sulfur cluster binding; oxidoreductase activity
EHI_018390	DS571693:1472-4223	0.127776	0.211179	1.65273	1	1	no	hypothetical protein, conserved	6220427	GO:0005525(GTP binding)		GTP binding
EHI_001170	DS571210:59664-61473	3.11964	5.15576	1.65268	5e-05	0.000477379	yes	hypothetical protein	3404164
EHI_073430	DS571171:27922-30940	0.643831	1.06355	1.65191	0.00235	0.0122586	yes	ankyrin repeat/GTPase-activator domain containing protein	3410976	GO:0043087(regulation of GTPase activity); GO:0051056(regulation of small GTPase mediated signal transduction); GO:0007165(signal transduction); GO:0005096(GTPase activator activity); GO:0005515(protein binding); GO:0005622(intracellular)	regulation of GTPase activity; regulation of small GTPase mediated signal transduction; signal transduction	GTPase activator activity; protein binding	intracellular
EHI_106090	DS571236:4762-6805	59.8125	98.6775	1.64978	5e-05	0.000477379	yes	1,4-alpha-glucan branching enzyme, putative	3402744	GO:0005975(carbohydrate metabolic process); GO:0005978(glycogen biosynthetic process); GO:0003844(1,4-alpha-glucan branching enzyme activity); GO:0003824(catalytic activity); GO:0043169(cation binding); GO:0004553(hydrolase activity, hydrolyzing O-glycosyl compounds)	carbohydrate metabolic process; glycogen biosynthetic process	1,4-alpha-glucan branching enzyme activity; catalytic activity; cation binding; hydrolase activity, hydrolyzing O-glycosyl compounds
EHI_106070.1	DS571236:1510-2542	46.0568	75.9665	1.64941	5e-05	0.000477379	yes	hypothetical protein	3402740
EHI_005020	DS571195:52230-53061	236.21	389.514	1.64902	5e-05	0.000477379	yes	F-actin capping protein beta subunit, putative	3407168	GO:0030036(actin cytoskeleton organization); GO:0051016(barbed-end actin filament capping); GO:0003779(actin binding); GO:0008290(F-actin capping protein complex)	actin cytoskeleton organization; barbed-end actin filament capping	actin binding	F-actin capping protein complex
EHI_118850	DS571180:78142-79822	9.91338	16.3454	1.64882	5e-05	0.000477379	yes	hypothetical protein	3408438	GO:0005515(protein binding)		protein binding
EHI_131870	DS571277:2327-3299	3.22484	5.31448	1.64798	0.00025	0.00194499	yes	hypothetical protein	3406923	GO:0005515(protein binding); GO:0008270(zinc ion binding)		protein binding; zinc ion binding
EHI_096700	DS571163:101327-102840	6.32996	10.403	1.64345	5e-05	0.000477379	yes	Ras GTPase-activating protein, putative	3411261	GO:0043087(regulation of GTPase activity); GO:0051056(regulation of small GTPase mediated signal transduction); GO:0007165(signal transduction); GO:0005096(GTPase activator activity); GO:0005622(intracellular)	regulation of GTPase activity; regulation of small GTPase mediated signal transduction; signal transduction	GTPase activator activity	intracellular
EHI_189100	DS571408:3915-4710	23.6642	38.8886	1.64335	5e-05	0.000477379	yes	small GTP binding protein Rab7, putative	3403611	GO:0007264(small GTPase mediated signal transduction); GO:0005525(GTP binding); GO:0003924(GTPase activity); GO:0005622(intracellular)	small GTPase mediated signal transduction	GTP binding; GTPase activity	intracellular
EHI_012530	DS571148:158068-160891	1.2926	2.12387	1.6431	0.0003	0.00227303	yes	hypothetical protein	3409646	GO:0035556(intracellular signal transduction); GO:0005515(protein binding)	intracellular signal transduction	protein binding
EHI_009620	DS571184:71776-72421	1021.98	1677.53	1.64145	5e-05	0.000477379	yes	hypothetical protein	3408968
EHI_050120	DS571149:4747-6265	18.7914	30.8376	1.64105	5e-05	0.000477379	yes	hypothetical protein	3411503
EHI_064620	DS571196:54266-55916	26.4565	43.4081	1.64073	5e-05	0.000477379	yes	hypothetical protein, conserved	3405486	GO:0006351(transcription, DNA-templated); GO:0003899(DNA-directed 5'-3' RNA polymerase activity); GO:0005634(nucleus)	transcription, DNA-templated	DNA-directed 5'-3' RNA polymerase activity	nucleus
EHI_083250	DS571318:8014-8674	2852.84	4680.5	1.64065	5e-05	0.000477379	yes	alpha-NAC protein, putative	3409347
EHI_145460	DS571298:19670-20180	0.235693	0.386568	1.64013	1	1	no	hypothetical protein	3407114	GO:0006260(DNA replication); GO:0018142(protein-DNA covalent cross-linking); GO:0042624(obsolete ATPase activity, uncoupled); GO:0016888(endodeoxyribonuclease activity, producing 5'-phosphomonoesters); GO:0016779(nucleotidyltransferase activity)	DNA replication; protein-DNA covalent cross-linking	obsolete ATPase activity, uncoupled; endodeoxyribonuclease activity, producing 5'-phosphomonoesters; nucleotidyltransferase activity
EHI_119920	DS571393:9493-11705	12.7459	20.9037	1.64003	5e-05	0.000477379	yes	DEAD/DEAH box helicase, putative	3404230	GO:0005524(ATP binding); GO:0008026(ATP-dependent helicase activity); GO:0003723(RNA binding); GO:0004386(helicase activity); GO:0003676(nucleic acid binding); GO:0005634(nucleus)		ATP binding; ATP-dependent helicase activity; RNA binding; helicase activity; nucleic acid binding	nucleus
EHI_072050	DS571289:14963-20405	4.04982	6.63886	1.6393	0.0002	0.00161037	yes	Viral A-type inclusion protein repeat, putative	3407760	GO:0016032(viral process); GO:0016020(membrane)	viral process		membrane
EHI_140560	DS571243:12589-15621	19.2086	31.4455	1.63705	0.0002	0.00161037	yes	Ras GTPase-activating protein, putative	3408503	GO:0043087(regulation of GTPase activity); GO:0051056(regulation of small GTPase mediated signal transduction); GO:0007165(signal transduction); GO:0005096(GTPase activator activity); GO:0005622(intracellular)	regulation of GTPase activity; regulation of small GTPase mediated signal transduction; signal transduction	GTPase activator activity	intracellular
EHI_007620	DS571178:12894-13788	40.1933	65.7641	1.6362	0.00015	0.00125564	yes	hypothetical protein, conserved	6219532
EHI_190000.1	DS571315:29969-33506	1.93177	3.15988	1.63574	0.0687	0.16424	no	dolychil-diphosphooligosaccharide-- protein glycosyltransferase subunit, putative	3406636
EHI_134490	DS571193:24281-24794	44.9908	73.556	1.63491	5e-05	0.000477379	yes	F-actin capping protein subunit beta, putative	6219597	GO:0030036(actin cytoskeleton organization); GO:0051016(barbed-end actin filament capping); GO:0003779(actin binding); GO:0008290(F-actin capping protein complex)	actin cytoskeleton organization; barbed-end actin filament capping	actin binding	F-actin capping protein complex
EHI_129900	DS571283:31037-32144	3.01564	4.92879	1.63441	0.0001	0.000884444	yes	hypothetical protein	3406111
EHI_121060	DS571336:28358-32303	4.18173	6.83377	1.6342	5e-05	0.000477379	yes	hypothetical protein, conserved	3408659	GO:0006457(protein folding); GO:0051082(unfolded protein binding)	protein folding	unfolded protein binding
EHI_182520	DS571156:13677-14718	121.449	198.241	1.6323	5e-05	0.000477379	yes	DNAJ homolog subfamily A member 1, putative	3411026	GO:0006457(protein folding); GO:0031072(heat shock protein binding); GO:0051082(unfolded protein binding)	protein folding	heat shock protein binding; unfolded protein binding
EHI_013090	DS571168:41653-64403	0.304493	0.496854	1.63174	0.70005	0.831558	no	hypothetical protein	3410643
EHI_134760.1	DS571193:59873-60686	18.9195	30.865	1.63139	5e-05	0.000477379	yes	rodhanase-like domain containing protein	3406443
EHI_045570	DS571147:174121-175240	22.898	37.3554	1.63138	5e-05	0.000477379	yes	CDP-alcohol phosphatidyltransferase family protein	3407905	GO:0008654(phospholipid biosynthetic process); GO:0017169(CDP-alcohol phosphatidyltransferase activity); GO:0016780(phosphotransferase activity, for other substituted phosphate groups); GO:0016020(membrane)	phospholipid biosynthetic process	CDP-alcohol phosphatidyltransferase activity; phosphotransferase activity, for other substituted phosphate groups	membrane
EHI_038550	DS571190:3536-4943	1.98127	3.23162	1.63109	0.0001	0.000884444	yes	hypothetical protein	3411176	GO:0006281(DNA repair); GO:0006260(DNA replication); GO:0017108(5'-flap endonuclease activity); GO:0033557(Slx1-Slx4 complex); GO:0005634(nucleus)	DNA repair; DNA replication	5'-flap endonuclease activity	Slx1-Slx4 complex; nucleus
EHI_111590	DS571273:15883-17045	0.876184	1.42909	1.63104	0.3297	0.504086	no	hypothetical protein	6219826
EHI_183270	DS571156:146120-146804	1.65086	2.68885	1.62876	0.01805	0.0601558	no	hypothetical protein	3409786
EHI_045490	DS571147:157307-159276	4.19382	6.82664	1.62779	5e-05	0.000477379	yes	SP-RING zinc finger domain containing protein	3407899	GO:0008270(zinc ion binding)		zinc ion binding
EHI_068680	DS571150:165139-165601	94.4921	153.799	1.62764	5e-05	0.000477379	yes	nucleolar phosphoprotein Nopp34, putative	3404803	GO:0003676(nucleic acid binding)		nucleic acid binding
EHI_197210	DS571157:79067-80297	23.1753	37.7176	1.62749	5e-05	0.000477379	yes	hypothetical protein	3408287
EHI_193630	DS571538:4593-5487	0.0609043	0.0990174	1.62579	1	1	no	hypothetical protein	3403031	GO:0003723(RNA binding); GO:0003724(RNA helicase activity)		RNA binding; RNA helicase activity
EHI_095300	DS571415:667-1063	2.01545	3.27568	1.62528	0.02875	0.0859591	no	hypothetical protein	3403504
EHI_117690	DS571293:32355-38180	39.2851	63.7686	1.62323	0.0112	0.0416856	yes	hypothetical protein	6219874
EHI_182020	DS571676:871-1789	2.12238	3.44157	1.62156	0.001	0.00620433	yes	short chain dehydrogenase family protein	3405817	GO:0044237(cellular metabolic process); GO:0008152(metabolic process); GO:0003824(catalytic activity); GO:0050662(coenzyme binding); GO:0004303(estradiol 17-beta-dehydrogenase activity); GO:0016491(oxidoreductase activity)	cellular metabolic process; metabolic process	catalytic activity; coenzyme binding; estradiol 17-beta-dehydrogenase activity; oxidoreductase activity
EHI_122910	DS571281:38537-39104	2.53299	4.10717	1.62147	0.0049	0.0220166	yes	hypothetical protein	3408562
EHI_199160	DS571165:118838-119700	33.0984	53.6659	1.6214	5e-05	0.000477379	yes	hypothetical protein	3407623	GO:0032040(small-subunit processome)			small-subunit processome
EHI_070800	DS571284:32606-34589	9.38861	15.2184	1.62094	5e-05	0.000477379	yes	hypothetical protein	3408711
EHI_186340	DS571159:12112-12669	143.847	233.155	1.62085	5e-05	0.000477379	yes	glucosamine 6-phosphate N-acetyltransferase. putative	3402977	GO:0006048(UDP-N-acetylglucosamine biosynthetic process); GO:0004343(glucosamine 6-phosphate N-acetyltransferase activity)	UDP-N-acetylglucosamine biosynthetic process	glucosamine 6-phosphate N-acetyltransferase activity
EHI_009860	DS571200:14541-16179	22.7406	36.8387	1.61995	0.0001	0.000884444	yes	hypothetical protein	3403204	GO:0008283(cell population proliferation); GO:0042254(ribosome biogenesis); GO:0005622(intracellular); GO:0005730(nucleolus)	cell population proliferation; ribosome biogenesis		intracellular; nucleolus
EHI_062850	DS571213:59781-65361	4.98663	8.07715	1.61976	0.3312	0.505737	no	hypothetical protein	3406213
EHI_007340	DS571323:26730-27492	20.2765	32.8272	1.61898	5e-05	0.000477379	yes	rodhanase-like domain containing protein	3404574
EHI_063680	DS571539:518-2056	1.88298	3.04802	1.61872	0.00065	0.00436275	yes	hypothetical protein	3405286
EHI_075420	DS571566:4269-5178	3.05075	4.93507	1.61766	0.00015	0.00125564	yes	P-glycoprotein 5, putative	6220321	GO:0005524(ATP binding); GO:0016887(ATPase activity); GO:0008559(ATPase-coupled xenobiotic transmembrane transporter activity)		ATP binding; ATPase activity; ATPase-coupled xenobiotic transmembrane transporter activity
EHI_015260.1	DS571202:23157-24120	14.1865	22.9428	1.61723	5e-05	0.000477379	yes	Rab GTPase activating protein, putative	3408817
EHI_021190	DS571194:876-1887	254.731	411.921	1.61708	5e-05	0.000477379	yes	hypothetical protein	3409689
EHI_199010.1	DS571165:94887-96022	3.68232	5.94769	1.6152	0.12685	0.256922	no	hypothetical protein	3407596
EHI_081750	DS571294:20181-21292	0.355424	0.574019	1.61503	0.2428	0.407385	no	hypothetical protein	6219876
EHI_150430	DS571218:35637-40611	7.08696	11.4428	1.61463	0.00075	0.00491341	yes	villidin, putative	3410136	GO:0007010(cytoskeleton organization); GO:0003779(actin binding); GO:0051015(actin filament binding); GO:0004721(phosphoprotein phosphatase activity); GO:0005515(protein binding)	cytoskeleton organization	actin binding; actin filament binding; phosphoprotein phosphatase activity; protein binding
EHI_050940	DS571149:52302-153294	284.338	458.93	1.61403	0.14075	0.277036	no	2,3-bisphosphoglycerate-independent phosphoglycerate mutase, putative	3408493	GO:0006007(glucose catabolic process); GO:0008152(metabolic process); GO:0003824(catalytic activity); GO:0030145(manganese ion binding); GO:0046872(metal ion binding); GO:0004619(phosphoglycerate mutase activity); GO:0005737(cytoplasm)	glucose catabolic process; metabolic process	catalytic activity; manganese ion binding; metal ion binding; phosphoglycerate mutase activity	cytoplasm
EHI_139370	DS571311:13473-14122	27.48	44.3314	1.61322	5e-05	0.000477379	yes	high mobility group (HMG) box domain containing protein	3405626	GO:0006355(regulation of transcription, DNA-templated); GO:0003677(DNA binding)	regulation of transcription, DNA-templated	DNA binding
EHI_040690	DS571282:28730-32078	2.23398	3.60281	1.61273	5e-05	0.000477379	yes	phosphatidylinositol 3-kinase, putative	3405766	GO:0008150(biological_process); GO:0046854(phosphatidylinositol phosphorylation); GO:0048015(phosphatidylinositol-mediated signaling); GO:0016303(1-phosphatidylinositol-3-kinase activity); GO:0005488(binding); GO:0004428(obsolete inositol or phosphatidylinositol kinase activity); GO:0005942(phosphatidylinositol 3-kinase complex)	biological_process; phosphatidylinositol phosphorylation; phosphatidylinositol-mediated signaling	1-phosphatidylinositol-3-kinase activity; binding; obsolete inositol or phosphatidylinositol kinase activity	phosphatidylinositol 3-kinase complex
EHI_175940	DS571442:6267-7796	2.27769	3.67329	1.61273	0.00085	0.00543977	yes	sucrose transporter, putative	3403123	GO:0055085(transmembrane transport); GO:0016021(integral component of membrane)	transmembrane transport		integral component of membrane
EHI_168450	DS572134:95-902	1.06954	1.72364	1.61157	0.02705	0.0821721	no	Rab GTPase , putative		GO:0005525(GTP binding); GO:0003924(GTPase activity)		GTP binding; GTPase activity
EHI_109220	DS571333:10290-11199	2.14608	3.45769	1.61117	0.0002	0.00161037	yes	proteoglycan-4 precursor, putative	3402190
EHI_052080	DS571347:8317-9917	8.2061	13.22	1.611	5e-05	0.000477379	yes	hypothetical protein	3409542
EHI_003040	DS571409:16297-18034	19.5281	31.4523	1.61062	5e-05	0.000477379	yes	hypothetical protein	6220092	GO:0006468(protein phosphorylation); GO:0005524(ATP binding); GO:0004672(protein kinase activity)	protein phosphorylation	ATP binding; protein kinase activity
EHI_161970	DS571304:27588-30807	27.8588	44.8498	1.6099	5e-05	0.000477379	yes	leucyl-tRNA synthetase, putative	3403445	GO:0006429(leucyl-tRNA aminoacylation); GO:0006418(tRNA aminoacylation for protein translation); GO:0005524(ATP binding); GO:0002161(aminoacyl-tRNA editing activity); GO:0004812(aminoacyl-tRNA ligase activity); GO:0004823(leucine-tRNA ligase activity); GO:0000166(nucleotide binding); GO:0005737(cytoplasm)	leucyl-tRNA aminoacylation; tRNA aminoacylation for protein translation	ATP binding; aminoacyl-tRNA editing activity; aminoacyl-tRNA ligase activity; leucine-tRNA ligase activity; nucleotide binding	cytoplasm
EHI_153160	DS571145:367131-481721	121.252	195.201	1.60988	0.34105	0.516179	no	hypothetical protein	3410705
EHI_031250	DS571261:7291-8314	294.289	473.366	1.60851	5e-05	0.000477379	yes	signal peptidase, putative	3408413	GO:0004190(aspartic-type endopeptidase activity); GO:0008717(obsolete D-alanyl-D-alanine endopeptidase activity); GO:0016021(integral component of membrane)		aspartic-type endopeptidase activity; obsolete D-alanyl-D-alanine endopeptidase activity	integral component of membrane
EHI_133960	DS571212:33601-58633	2.78962	4.48705	1.60848	0.399	0.57506	no	hypothetical protein	3409732
EHI_180290	DS571221:15657-16048	13.0861	21.0267	1.6068	0.00065	0.00436275	yes	hypothetical protein	3408140
EHI_016400,EHI_016410	DS571247:20485-25054	21.3348	34.2736	1.60646	0.0008	0.00518176	yes	Ras guanine nucleotide exchange factor, putative, hypothetical protein	3407824, 3407825	GO:0007264(small GTPase mediated signal transduction); GO:0005085(guanyl-nucleotide exchange factor activity); GO:0005622(intracellular) //	small GTPase mediated signal transduction //	guanyl-nucleotide exchange factor activity //	intracellular //
EHI_014180.1	DS571172:16926-86201	10.6447	17.0839	1.60492	0.6448	0.791585	no	hypothetical protein	3409382
EHI_156700	DS571545:6208-6958	6.02872	9.6743	1.6047	0.00015	0.00125564	yes	hypothetical protein	3404460	GO:0003723(RNA binding)		RNA binding
EHI_005140	DS571195:70633-71128	47.499	76.1745	1.60371	5e-05	0.000477379	yes	hypothetical protein	3407147
EHI_071590	DS571558:5936-7043	395.236	633.827	1.60367	5e-05	0.000477379	yes	protein disulfide isomerase, putative	3404950	GO:0045454(cell redox homeostasis); GO:0009306(protein secretion); GO:0016209(antioxidant activity); GO:0016853(isomerase activity); GO:0016491(oxidoreductase activity); GO:0003756(protein disulfide isomerase activity); GO:0005783(endoplasmic reticulum); GO:0005788(endoplasmic reticulum lumen)	cell redox homeostasis; protein secretion	antioxidant activity; isomerase activity; oxidoreductase activity; protein disulfide isomerase activity	endoplasmic reticulum; endoplasmic reticulum lumen
EHI_152730	DS571145:315991-317543	28.8859	46.3059	1.60306	0.0001	0.000884444	yes	RNA polymerase III subunit, putative	3410003
EHI_058070.1	DS571352:13219-14484	9.10474	14.5953	1.60304	5e-05	0.000477379	yes	hypothetical protein	6219998
EHI_177030	DS571175:16846-17491	11.5941	18.5738	1.602	5e-05	0.000477379	yes	hypothetical protein	3405206	GO:0006629(lipid metabolic process); GO:0016788(hydrolase activity, acting on ester bonds)	lipid metabolic process	hydrolase activity, acting on ester bonds
EHI_056510.1	DS571313:15510-36109	39.4235	63.1178	1.60102	0.645	0.791709	no	hypothetical protein	3405020
EHI_189920	DS571315:18395-19958	0.429588	0.687002	1.59921	0.13205	0.26465	no	hypothetical protein	3406639
EHI_010590	DS571182:45837-48660	11.5658	18.4942	1.59904	0.0039	0.0183683	yes	Rho guanine nucleotide exchange factor, putative	3404368	GO:0035023(regulation of Rho protein signal transduction); GO:0005089(Rho guanyl-nucleotide exchange factor activity); GO:0005622(intracellular)	regulation of Rho protein signal transduction	Rho guanyl-nucleotide exchange factor activity	intracellular
EHI_132430.1	DS571371:24340-25447	79.0452	126.374	1.59876	0.0001	0.000884444	yes	PQ loop repeat protein	3403782
EHI_192570	DS571209:52449-52752	2.48745	3.97391	1.59758	0.11145	0.234018	no	hypothetical protein	6219651
EHI_070700	DS571284:16534-18703	3.67869	5.87209	1.59624	5e-05	0.000477379	yes	hypothetical protein	3408621
EHI_143940	DS571376:21513-23252	6.08505	9.71207	1.59605	5e-05	0.000477379	yes	hypothetical protein	3404735
EHI_100700	DS571428:6144-7623	0.0982286	0.156765	1.59592	1	1	no	leucine rich repeat protein, BspA family	3405525	GO:0008150(biological_process); GO:0003674(molecular_function)	biological_process	molecular_function
EHI_055670	DS571322:7178-8387	170.287	271.718	1.59565	0.0001	0.000884444	yes	60S ribosomal protein L3, putative	3406766	GO:0006412(translation); GO:0003735(structural constituent of ribosome); GO:0005622(intracellular); GO:0005840(ribosome)	translation	structural constituent of ribosome	intracellular; ribosome
EHI_023070	DS571153:64259-64910	350.427	558.684	1.59429	5e-05	0.000477379	yes	hypothetical protein, conserved	3407815
EHI_153100	DS571145:367131-481721	1.50848	2.40413	1.59374	0.663	0.80496	no	alpha-amylase, putative	3410711	GO:0005975(carbohydrate metabolic process); GO:0003824(catalytic activity); GO:0043169(cation binding); GO:0031216(neopullulanase activity)	carbohydrate metabolic process	catalytic activity; cation binding; neopullulanase activity
EHI_130880	DS571170:27306-28818	9.67902	15.4078	1.59188	5e-05	0.000477379	yes	hypothetical protein	3403016	GO:0006506(GPI anchor biosynthetic process); GO:0005789(endoplasmic reticulum membrane)	GPI anchor biosynthetic process		endoplasmic reticulum membrane
EHI_048990	DS571507:4110-4344	2.67697	4.26119	1.5918	0.33685	0.511574	no	60S ribosomal protein L37	3404451	GO:0042254(ribosome biogenesis); GO:0006412(translation); GO:0003735(structural constituent of ribosome); GO:0005622(intracellular); GO:0005840(ribosome)	ribosome biogenesis; translation	structural constituent of ribosome	intracellular; ribosome
EHI_045510.1,EHI_045520,EHI_045530,EHI_045540	DS571147:163832-169884	22.772	36.2359	1.59125	0.14025	0.276323	no	hypothetical protein, hypothetical protein, Ser/Thr protein phosphatase family protein, hypothetical protein	3407901, 3407902, 3407913, 3407912	// // GO:0006796(phosphate-containing compound metabolic process); GO:0016787(hydrolase activity); GO:0042578(phosphoric ester hydrolase activity) // GO:0005515(protein binding)	// // phosphate-containing compound metabolic process //	// // hydrolase activity; phosphoric ester hydrolase activity // protein binding	// // //
EHI_029530	DS571340:7125-7986	594.199	945.441	1.59112	0.0001	0.000884444	yes	60S ribosomal protein L7a, putative	3403414	GO:0006412(translation); GO:0003735(structural constituent of ribosome)	translation	structural constituent of ribosome
EHI_004490	DS571181:56339-56651	3740.45	5949.45	1.59057	0.0002	0.00161037	yes	thioredoxin, putative	3411052	GO:0045454(cell redox homeostasis); GO:0006662(glycerol ether metabolic process); GO:0016209(antioxidant activity); GO:0016491(oxidoreductase activity); GO:0015035(protein disulfide oxidoreductase activity)	cell redox homeostasis; glycerol ether metabolic process	antioxidant activity; oxidoreductase activity; protein disulfide oxidoreductase activity
EHI_007260,EHI_007270.1	DS571323:9280-10738	40.9037	65.0061	1.58925	0.0005	0.00350546	yes	hypothetical protein	3404581, 3404580	//	//	//	//
EHI_057830	DS571314:29438-30604	38.8108	61.6695	1.58898	5e-05	0.000477379	yes	hypothetical protein, conserved	3406416
EHI_090030	DS571441:12296-13094	14.3711	22.8323	1.58876	5e-05	0.000477379	yes	hypothetical protein	3402988
EHI_192830	DS571384:14706-16641	7.59049	12.0546	1.58812	5e-05	0.000477379	yes	DNA repair and recombination protein, putative	3403491	GO:0006281(DNA repair); GO:0000723(telomere maintenance); GO:0003678(DNA helicase activity)	DNA repair; telomere maintenance	DNA helicase activity
EHI_012990	DS571168:25665-27396	7.24039	11.4957	1.58772	5e-05	0.000477379	yes	hypothetical protein	3410649	GO:0006303(double-strand break repair via nonhomologous end joining); GO:0003677(DNA binding)	double-strand break repair via nonhomologous end joining	DNA binding
EHI_009840	DS571200:12883-13165	439.187	697.245	1.58758	5e-05	0.000477379	yes	hypothetical protein, conserved domain containing	3411418	GO:0017000(antibiotic biosynthetic process); GO:0016491(oxidoreductase activity); GO:0005737(cytoplasm)	antibiotic biosynthetic process	oxidoreductase activity	cytoplasm
EHI_189490	DS571262:22917-25443	68.3823	108.467	1.58619	0.00025	0.00194499	yes	elongation factor 2	3405311	GO:0005525(GTP binding); GO:0003924(GTPase activity)		GTP binding; GTPase activity
EHI_142270	DS571161:133396-135115	3.50537	5.55959	1.58602	0.0001	0.000884444	yes	hypothetical protein	3407519	GO:0005488(binding)		binding
EHI_012430.1	DS571148:132662-133099	24.4082	38.7074	1.58584	5e-05	0.000477379	yes	hypothetical protein, conserved	6219346
EHI_008600	DS571199:31270-33082	4.85071	7.68943	1.58522	5e-05	0.000477379	yes	heat shock protein SSA4, putative	3403855	GO:0032440(2-alkenal reductase [NAD(P)] activity)		2-alkenal reductase [NAD(P)] activity
EHI_082060	DS571285:10022-12008	6.4629	10.2371	1.58398	5e-05	0.000477379	yes	leucine rich repeat protein, BspA family	3406218	GO:0008150(biological_process); GO:0003674(molecular_function)	biological_process	molecular_function
EHI_182700	DS571156:34819-35752	54.2157	85.8546	1.58357	0.0001	0.000884444	yes	hypothetical protein, conserved	3402655	GO:0008150(biological_process); GO:0003674(molecular_function); GO:0005515(protein binding)	biological_process	molecular_function; protein binding
EHI_129340	DS571430:11982-13674	25.1037	39.7163	1.58209	5e-05	0.000477379	yes	hypothetical protein	3406243	GO:0005515(protein binding)		protein binding
EHI_123240	DS571488:5815-6389	33.3335	52.6865	1.58059	5e-05	0.000477379	yes	acetyltransferase, GNAT family	3404463	GO:0008152(metabolic process); GO:0008080(N-acetyltransferase activity)	metabolic process	N-acetyltransferase activity
EHI_166470	DS571326:23553-24595	69.5237	109.888	1.58058	5e-05	0.000477379	yes	protein kinase domain containing protein	3406576	GO:0006468(protein phosphorylation); GO:0005524(ATP binding); GO:0004672(protein kinase activity)	protein phosphorylation	ATP binding; protein kinase activity
EHI_058450	DS571278:10452-13077	14.0194	22.1569	1.58045	5e-05	0.000477379	yes	adaptor protein (AP) family protein	3405702	GO:0006886(intracellular protein transport); GO:0016192(vesicle-mediated transport); GO:0005488(binding); GO:0030117(membrane coat)	intracellular protein transport; vesicle-mediated transport	binding	membrane coat
EHI_120910	DS571336:15147-15978	8.26695	13.0584	1.57959	0.0001	0.000884444	yes	hypothetical protein	3408655
EHI_074820	DS571401:18745-20077	1.41907	2.24095	1.57917	0.0035	0.0168789	yes	hypothetical protein	3403872
EHI_007640	DS571178:15155-18773	7.49519	11.8356	1.57909	0.0003	0.00227303	yes	hypothetical protein, conserved	3409123	GO:0005515(protein binding); GO:0004725(protein tyrosine phosphatase activity); GO:0008270(zinc ion binding)		protein binding; protein tyrosine phosphatase activity; zinc ion binding
EHI_019640	DS571446:6824-9494	3.2611	5.14857	1.57878	0.0001	0.000884444	yes	caldesmon, putative	6220162	GO:0003723(RNA binding); GO:0005488(binding); GO:0005515(protein binding)		RNA binding; binding; protein binding
EHI_136730	DS571536:8517-9660	0.538439	0.849357	1.57744	0.47255	0.645243	no	hypothetical protein	3405552
EHI_182530	DS571156:14748-15186	54.8702	86.5423	1.57722	5e-05	0.000477379	yes	hypothetical protein	3411025
EHI_133970,EHI_133980	DS571212:33601-58633	165.456	260.942	1.57711	0.0085	0.0337491	yes	thioredoxin, putative, acetyltransferase, GNAT family	3409733, 3409734	GO:0045454(cell redox homeostasis); GO:0005783(endoplasmic reticulum) // GO:0008152(metabolic process)	cell redox homeostasis // metabolic process	//	endoplasmic reticulum //
EHI_152870	DS571145:337996-338836	28.3172	44.6381	1.57636	5e-05	0.000477379	yes	hypothetical protein, conserved	6219314	GO:0005515(protein binding)		protein binding
EHI_139340	DS571311:9907-10735	4.7956	7.55908	1.57625	0.00025	0.00194499	yes	ankyrin repeat protein, putative	3405619	GO:0005515(protein binding)		protein binding
EHI_104230	DS571645:5652-6279	0.563791	0.888514	1.57596	0.15525	0.297396	no	hypothetical protein	3402445
EHI_140480	DS571243:1950-2511	50.7837	80.0219	1.57574	5e-05	0.000477379	yes	hypothetical protein	3408509
EHI_037920	DS571802:760-2143	0.127194	0.200357	1.57521	1	1	no	hypothetical protein	3404227
EHI_141410	DS571161:22489-23677	46.4593	73.1604	1.57472	5e-05	0.000477379	yes	DNA polymerase epsilon subunit B domain-containing protein	6219442	GO:0006260(DNA replication); GO:0003677(DNA binding); GO:0003887(DNA-directed DNA polymerase activity); GO:0005634(nucleus)	DNA replication	DNA binding; DNA-directed DNA polymerase activity	nucleus
EHI_158550	DS571328:10005-10440	1796.76	2828.51	1.57423	0.00015	0.00125564	yes	40S ribosomal protein S26, putative	3404007	GO:0006412(translation); GO:0003735(structural constituent of ribosome); GO:0005622(intracellular); GO:0005840(ribosome)	translation	structural constituent of ribosome	intracellular; ribosome
EHI_004070	DS571734:3609-4233	0.644208	1.01404	1.57409	0.16285	0.307526	no	hypothetical protein	3402446
EHI_054830	DS571225:45356-48620	51.3253	80.761	1.57351	0.00035	0.00259073	yes	Plasma membrane calcium-transporting ATPase, putative	3405592	GO:0070588(calcium ion transmembrane transport); GO:0006812(cation transport); GO:0008152(metabolic process); GO:0005524(ATP binding); GO:0015662(ion transmembrane transporter activity, phosphorylative mechanism); GO:0005388(calcium transmembrane transporter activity, phosphorylative mechanism); GO:0003824(catalytic activity); GO:0016820(hydrolase activity, acting on acid anhydrides, catalyzing t…	calcium ion transmembrane transport; cation transport; metabolic process	ATP binding; ion transmembrane transporter activity, phosphorylative mechanism; calcium transmembrane transporter activity, phosphorylative mechanism; catalytic activity; hydrolase activity, acting on acid anhydrides, catalyzing transmembrane movement of substances; nucleotide binding	integral component of membrane; membrane
EHI_072630	DS571831:17-1183	2.31454	3.64037	1.57283	0.00105	0.00644973	yes	hypothetical protein	6220507	GO:0005975(carbohydrate metabolic process); GO:0004649(poly(ADP-ribose) glycohydrolase activity)	carbohydrate metabolic process	poly(ADP-ribose) glycohydrolase activity
EHI_040820.1	DS571578:1978-2561	339.878	534.515	1.57267	5e-05	0.000477379	yes	hypothetical protein	6220336
EHI_109570	DS571242:4703-6061	4.36518	6.86489	1.57265	5e-05	0.000477379	yes	serine/threonine- protein phosphatase 2B catalytic subunit, putative	6219747	GO:0016787(hydrolase activity); GO:0004721(phosphoprotein phosphatase activity)		hydrolase activity; phosphoprotein phosphatase activity
EHI_111230	DS571279:42099-43903	25.8706	40.6342	1.57067	5e-05	0.000477379	yes	protein kinase domain containing protein	3411896	GO:0008152(metabolic process); GO:0006468(protein phosphorylation); GO:0005524(ATP binding); GO:0016301(kinase activity); GO:0004672(protein kinase activity)	metabolic process; protein phosphorylation	ATP binding; kinase activity; protein kinase activity
EHI_178980.1	DS571154:120898-122530	1.05117	1.65101	1.57064	0.0022	0.0116375	yes	hypothetical protein	3410593
EHI_197180	DS571157:71776-72427	5.0778	7.97402	1.57037	0.00095	0.00595317	yes	hypothetical protein	3408303
EHI_198640.1	DS571165:15463-16036	19.4763	30.5691	1.56955	5e-05	0.000477379	yes	hypothetical protein, conserved	3409498
EHI_045320	DS571147:129815-130523	17.5194	27.4765	1.56835	5e-05	0.000477379	yes	vacuolar protein sorting 36, putative	3407883
EHI_016480	DS571247:36958-40177	39.0349	61.2045	1.56794	0.0003	0.00227303	yes	Plasma membrane calcium-transporting ATPase, putative	3407837	GO:0070588(calcium ion transmembrane transport); GO:0006812(cation transport); GO:0008152(metabolic process); GO:0005524(ATP binding); GO:0015662(ion transmembrane transporter activity, phosphorylative mechanism); GO:0005388(calcium transmembrane transporter activity, phosphorylative mechanism); GO:0003824(catalytic activity); GO:0016820(hydrolase activity, acting on acid anhydrides, catalyzing t…	calcium ion transmembrane transport; cation transport; metabolic process	ATP binding; ion transmembrane transporter activity, phosphorylative mechanism; calcium transmembrane transporter activity, phosphorylative mechanism; catalytic activity; hydrolase activity, acting on acid anhydrides, catalyzing transmembrane movement of substances; nucleotide binding	integral component of membrane; membrane
EHI_069410	DS571164:86322-88377	15.3469	24.0614	1.56783	0.0001	0.000884444	yes	DEAD/DEAH box helicase, putative	3409604	GO:0005524(ATP binding); GO:0008026(ATP-dependent helicase activity); GO:0004386(helicase activity); GO:0003676(nucleic acid binding)		ATP binding; ATP-dependent helicase activity; helicase activity; nucleic acid binding
EHI_052880	DS571245:39177-44532	6.47253	10.1456	1.56749	5e-05	0.000477379	yes	hypothetical protein	3404757	GO:0043213(bacteriocin transport); GO:0006811(ion transport); GO:0005215(transporter activity); GO:0016021(integral component of membrane)	bacteriocin transport; ion transport	transporter activity	integral component of membrane
EHI_151510	DS571145:76953-77820	11.3522	17.7922	1.56729	5e-05	0.000477379	yes	hypothetical protein	3411668
EHI_023000,EHI_023010.1	DS571153:51777-55038	22.255	34.8754	1.56708	0.0161	0.0551023	no	hypothetical protein	6219384, 3407809	//	//	//	//
EHI_056660	DS571423:12407-13328	12.8987	20.194	1.56558	5e-05	0.000477379	yes	RNA-binding protein TIA-1, putative	3403379	GO:0003676(nucleic acid binding); GO:0008131(primary amine oxidase activity)		nucleic acid binding; primary amine oxidase activity
EHI_019140	DS571351:13036-13735	5.20266	8.14303	1.56517	0.0004	0.00290283	yes	hypothetical protein	3407434
EHI_166260	DS571719:1420-2713	0.312743	0.489478	1.56511	0.28785	0.458849	no	hypothetical protein, conserved	3406688	GO:0008150(biological_process); GO:0006468(protein phosphorylation); GO:0005524(ATP binding); GO:0003674(molecular_function); GO:0004674(protein serine/threonine kinase activity)	biological_process; protein phosphorylation	ATP binding; molecular_function; protein serine/threonine kinase activity
EHI_015280	DS571202:25088-28934	12.3301	19.2963	1.56498	5e-05	0.000477379	yes	UDP-glucose:glycoprotein glucosyltransferase, putative	3408819	GO:0016051(carbohydrate biosynthetic process); GO:0006486(protein glycosylation); GO:0003980(UDP-glucose:glycoprotein glucosyltransferase activity); GO:0016757(transferase activity, transferring glycosyl groups); GO:0016758(transferase activity, transferring hexosyl groups)	carbohydrate biosynthetic process; protein glycosylation	UDP-glucose:glycoprotein glucosyltransferase activity; transferase activity, transferring glycosyl groups; transferase activity, transferring hexosyl groups
EHI_044930	DS571147:65736-67050	42.9513	67.1637	1.56372	0.00045	0.00320105	yes	eukaryotic translation initiation factor 4 gamma, putative	3411555
EHI_129860	DS571283:23753-24740	5.34138	8.35238	1.56371	0.00035	0.00259073	yes	hypothetical protein	3406107
EHI_002150.1	DS571345:10238-13474	20.9558	32.7549	1.56305	0.00015	0.00125564	yes	hypothetical protein	6219975
EHI_004560	DS571181:73711-75287	27.5532	43.0579	1.56272	0.07335	0.172539	no	hypothetical protein	3411041
EHI_100290	DS571201:23851-25602	30.2292	47.2335	1.56251	0.0002	0.00161037	yes	Rap/Ran GTPase-activating protein, putative	3406024	GO:0051056(regulation of small GTPase mediated signal transduction); GO:0005096(GTPase activator activity); GO:0005622(intracellular)	regulation of small GTPase mediated signal transduction	GTPase activator activity	intracellular
EHI_140180	DS571254:13910-16235	12.9221	20.1835	1.56194	5e-05	0.000477379	yes	hypothetical protein	3411062
EHI_146120	DS571244:32044-32680	0.558272	0.87195	1.56187	0.235	0.39814	no	hypothetical protein	3404181
EHI_060340	DS571301:7088-8099	34.2055	53.3557	1.55986	5e-05	0.000477379	yes	cysteine synthase A, putative	3407546	GO:0006535(cysteine biosynthetic process from serine); GO:0004124(cysteine synthase activity)	cysteine biosynthetic process from serine	cysteine synthase activity
EHI_120860	DS571336:3985-6684	7.9765	12.4365	1.55914	5e-05	0.000477379	yes	hypothetical protein	3408666
EHI_117880	DS571183:10653-19329	110.816	172.721	1.55863	0.022	0.0700943	no	hypothetical protein	3410379
EHI_141390.1	DS571161:18948-20463	4.83597	7.53527	1.55817	5e-05	0.000477379	yes	hypothetical protein	3403692
EHI_019180	DS571351:18375-19476	9.16786	14.284	1.55805	5e-05	0.000477379	yes	nucleosome assembly protein, putative	3407439	GO:0006334(nucleosome assembly); GO:0003674(molecular_function); GO:0005634(nucleus)	nucleosome assembly	molecular_function	nucleus
EHI_142570	DS571940:1903-2245	1.55213	2.41774	1.55769	0.14815	0.2875	no	hypothetical protein	6220571
EHI_189870	DS571315:8751-11573	18.0394	28.0973	1.55755	0.0001	0.000884444	yes	hypothetical protein	3406652	GO:0042147(retrograde transport, endosome to Golgi); GO:0005515(protein binding)	retrograde transport, endosome to Golgi	protein binding
EHI_107930	DS571406:19383-19968	109.085	169.809	1.55667	5e-05	0.000477379	yes	hypothetical protein	6220086
EHI_023150	DS571153:71372-95026	10.5184	16.3714	1.55645	0.7448	0.861633	no	hypothetical protein	3409973
EHI_004460	DS571181:53221-53974	12.03	18.7223	1.5563	5e-05	0.000477379	yes	hypothetical protein	3411044
EHI_066760.1	DS571463:14888-15395	553.168	860.885	1.55628	0.0001	0.000884444	yes	hypothetical protein	6220185
EHI_192530.1	DS571209:41310-42765	11.3181	17.6044	1.55542	5e-05	0.000477379	yes	hypothetical protein	3408189
EHI_044830	DS571147:51496-51652	25.2605	39.2786	1.55494	0.2155	0.374754	no	ribosomal protein L39, putative	3409247	GO:0006412(translation); GO:0003735(structural constituent of ribosome); GO:0005622(intracellular); GO:0005840(ribosome)	translation	structural constituent of ribosome	intracellular; ribosome
EHI_104360	DS571185:11786-12422	433.243	673.48	1.55451	0.0001	0.000884444	yes	nucleoside diphosphate kinase, putative	3409318	GO:0006241(CTP biosynthetic process); GO:0006183(GTP biosynthetic process); GO:0006228(UTP biosynthetic process); GO:0005524(ATP binding); GO:0004550(nucleoside diphosphate kinase activity)	CTP biosynthetic process; GTP biosynthetic process; UTP biosynthetic process	ATP binding; nucleoside diphosphate kinase activity
EHI_154580.1	DS571513:1823-2033	0.255827	0.397476	1.55369	1	1	no	hypothetical protein	6220251
EHI_199130,EHI_199140	DS571165:114094-117420	3.00807	4.67246	1.55331	5e-05	0.000477379	yes	hypothetical protein, conserved, hypothetical protein	3407602, 3407613	GO:0006457(protein folding); GO:0051082(unfolded protein binding) //	protein folding //	unfolded protein binding //	//
EHI_189520	DS571262:36212-37655	1.76386	2.73921	1.55296	0.0047	0.0212968	yes	hypothetical protein	3404557
EHI_004180	DS571181:2925-8193	4.93454	7.65839	1.552	5e-05	0.000477379	yes	hypothetical protein	3404496
EHI_073670	DS571171:100755-101892	40.9341	63.4825	1.55085	0.0001	0.000884444	yes	hypothetical protein	3408280
EHI_098080	DS571255:46811-47432	24.7375	38.3427	1.54998	5e-05	0.000477379	yes	hypothetical protein	3405362
EHI_000560	DS571186:43225-43750	17.7172	27.4601	1.54991	5e-05	0.000477379	yes	hypothetical protein	3407495	GO:0003676(nucleic acid binding); GO:0008270(zinc ion binding); GO:0005622(intracellular)		nucleic acid binding; zinc ion binding	intracellular
EHI_069960	DS571450:5077-5728	5.15873	7.99282	1.54938	0.0011	0.0067013	yes	hypothetical protein	3403063
EHI_104430	DS571185:25198-27139	27.7257	42.9345	1.54855	0.0001	0.000884444	yes	hypothetical protein	3409329	GO:0005515(protein binding)		protein binding
EHI_036510	DS571358:5310-6633	23.5537	36.4678	1.54828	0.0001	0.000884444	yes	hypothetical protein	3405873	GO:0003824(catalytic activity)		catalytic activity
EHI_199830.1	DS571489:8210-11180	8.12292	12.5748	1.54806	5e-05	0.000477379	yes	hypothetical protein	3407362
EHI_050560	DS571149:52302-153294	16.1844	25.0468	1.54759	0.644	0.790965	no	hypothetical protein	3410920
EHI_135480	DS571422:10476-14310	3.57072	5.52163	1.54636	5e-05	0.000477379	yes	leucine-rich repeat containing protein	3403796	GO:0005515(protein binding)		protein binding
EHI_152760	DS571145:320934-321930	313.879	485.261	1.54601	0.00355	0.0170535	yes	metal cation transporter, zinc (Zn2 )-iron (Fe2 ) permease (ZIP) family	3410006	GO:0030001(metal ion transport); GO:0055085(transmembrane transport); GO:0046873(metal ion transmembrane transporter activity); GO:0016020(membrane)	metal ion transport; transmembrane transport	metal ion transmembrane transporter activity	membrane
EHI_160230	DS571731:4086-4623	0.506782	0.783491	1.54601	0.3612	0.53727	no	hypothetical protein	3405484
EHI_194980	DS571250:17019-18399	14.6394	22.6283	1.54571	5e-05	0.000477379	yes	hypothetical protein	3408176
EHI_011550	DS571405:10294-12142	36.417	56.2796	1.54542	0.00015	0.00125564	yes	hypothetical protein	3407512	GO:0005515(protein binding)		protein binding
EHI_074010	DS571232:10849-11305	119.869	185.236	1.54532	0.00015	0.00125564	yes	hypothetical protein	3402895	GO:0030246(carbohydrate binding)		carbohydrate binding
EHI_186330	DS571159:9690-11145	36.1541	55.859	1.54503	0.00025	0.00194499	yes	hypothetical protein, conserved domain containing	3402981
EHI_009600	DS571184:65078-70001	2.28005	3.52265	1.54499	5e-05	0.000477379	yes	hypothetical protein	3408966
EHI_159670.1	DS571167:57563-58991	42.9967	66.4045	1.54441	0.00045	0.00320105	yes	hypothetical protein	3404546
EHI_012390	DS571148:124469-127706	87.7209	135.345	1.5429	0.01155	0.0426716	yes	peptidyl-prolyl cis-trans isomerase, putative	3410171	GO:0006457(protein folding); GO:0003755(peptidyl-prolyl cis-trans isomerase activity)	protein folding	peptidyl-prolyl cis-trans isomerase activity
EHI_034210	DS571632:2669-6737	0.0549053	0.0846987	1.54263	1	1	no	protein kinase domain containing protein	3405746	GO:0006468(protein phosphorylation); GO:0005524(ATP binding); GO:0004672(protein kinase activity)	protein phosphorylation	ATP binding; protein kinase activity
EHI_162570	DS571497:10473-11457	5.36511	8.27628	1.54261	0.0003	0.00227303	yes	ornithine cyclodeaminase, putative	3406053	GO:0008473(ornithine cyclodeaminase activity)		ornithine cyclodeaminase activity
EHI_170170	DS571207:57215-60560	15.3858	23.7183	1.54157	0.00025	0.00194499	yes	hypothetical protein	3410322	GO:0051056(regulation of small GTPase mediated signal transduction); GO:0005096(GTPase activator activity); GO:0005488(binding)	regulation of small GTPase mediated signal transduction	GTPase activator activity; binding
EHI_147480	DS571303:19502-20208	19.1375	29.4958	1.54126	0.0001	0.000884444	yes	hypothetical protein	3408845
EHI_105120	DS571204:22921-23902	27.8944	42.9623	1.54018	0.0003	0.00227303	yes	hypothetical protein, conserved	3408232	GO:0005515(protein binding)		protein binding
EHI_183120	DS571156:105748-108999	14.0975	21.699	1.53921	0.00175	0.00967583	yes	centromeric protein E, putative	3409277
EHI_024650	DS571198:67685-70632	0.903518	1.3906	1.53909	0.2733	0.442257	no	formin homology 2 family protein	3406603	GO:0030036(actin cytoskeleton organization); GO:0016043(cellular component organization); GO:0003779(actin binding); GO:0005488(binding)	actin cytoskeleton organization; cellular component organization	actin binding; binding
EHI_172620	DS571447:11717-13771	21.4458	32.9936	1.53846	0.0003	0.00227303	yes	hypothetical protein	3403137
EHI_087330	DS571173:10326-11529	10.0005	15.3848	1.5384	5e-05	0.000477379	yes	topoisomerase, putative	3402972	GO:0003887(DNA-directed DNA polymerase activity); GO:0016779(nucleotidyltransferase activity)		DNA-directed DNA polymerase activity; nucleotidyltransferase activity
EHI_123720	DS571490:10320-11398	7.54715	11.6036	1.53748	0.23735	0.400894	no	protein kinase, putative	3408098	GO:0006468(protein phosphorylation); GO:0005524(ATP binding); GO:0004672(protein kinase activity)	protein phosphorylation	ATP binding; protein kinase activity
EHI_030600	DS571666:4887-5784	102.349	157.324	1.53713	0.00025	0.00194499	yes	metal cation transporter, zinc (Zn2 )-iron (Fe2 ) permease (ZIP) family	3411004	GO:0030001(metal ion transport); GO:0055085(transmembrane transport); GO:0046873(metal ion transmembrane transporter activity); GO:0016020(membrane)	metal ion transport; transmembrane transport	metal ion transmembrane transporter activity	membrane
EHI_006810	DS571197:31762-32485	1696.67	2606.17	1.53605	0.0001	0.000884444	yes	14-3-3 protein 3	3408762	GO:0019904(protein domain specific binding)		protein domain specific binding
EHI_016460	DS571247:32617-33257	147.94	227.237	1.53601	0.00025	0.00194499	yes	hypothetical protein	3407835	GO:0003723(RNA binding)		RNA binding
EHI_169600.1	DS571377:7055-7478	57.5123	88.3249	1.53576	5e-05	0.000477379	yes	hypothetical protein	3404678
EHI_202580	EH4261:0-903	5.73447	8.80659	1.53573	0.0004	0.00290283	yes	hypothetical protein, conserved		GO:0016021(integral component of membrane)			integral component of membrane
EHI_057680	DS571314:12485-15671	25.3659	38.948	1.53545	0.00025	0.00194499	yes	protein kinase, putative	3406402	GO:0006468(protein phosphorylation); GO:0005524(ATP binding); GO:0004672(protein kinase activity); GO:0004713(protein tyrosine kinase activity)	protein phosphorylation	ATP binding; protein kinase activity; protein tyrosine kinase activity
EHI_010300	DS571182:7945-9907	21.0735	32.3567	1.53542	0.0001	0.000884444	yes	hypothetical protein, conserved	3409139	GO:0005515(protein binding)		protein binding
EHI_194480	DS571191:50141-52835	4.24464	6.51704	1.53536	5e-05	0.000477379	yes	tyrosine kinase, putative	3409027	GO:0006468(protein phosphorylation); GO:0005524(ATP binding); GO:0004672(protein kinase activity); GO:0004713(protein tyrosine kinase activity)	protein phosphorylation	ATP binding; protein kinase activity; protein tyrosine kinase activity
EHI_008020	DS571178:47279-50464	5.28605	8.11454	1.53509	0.00035	0.00259073	yes	hypothetical protein, conserved	3408685
EHI_009250	DS571184:4947-6323	17.6535	27.0941	1.53477	0.0001	0.000884444	yes	Legume-like lectin family protein, membrane-bound	3404511	GO:0008150(biological_process); GO:0030246(carbohydrate binding); GO:0016020(membrane)	biological_process	carbohydrate binding	membrane
EHI_008620	DS571199:34690-35224	2212.88	3393.39	1.53347	0.0003	0.00227303	yes	ribosomal protein L17, putative	3406854	GO:0006412(translation); GO:0003735(structural constituent of ribosome); GO:0005622(intracellular); GO:0015934(large ribosomal subunit); GO:0005840(ribosome)	translation	structural constituent of ribosome	intracellular; large ribosomal subunit; ribosome
EHI_175260	DS571237:14342-14706	33.9876	52.114	1.53332	0.00015	0.00125564	yes	hypothetical protein	3404921
EHI_107670	DS571406:6687-8505	9.42496	14.4483	1.53298	5e-05	0.000477379	yes	thioredoxin, putative	3404080	GO:0045454(cell redox homeostasis)	cell redox homeostasis
EHI_199700	DS571319:25996-29677	4.75577	7.28685	1.53221	0.0001	0.000884444	yes	SMC4 protein, putative	3409053	GO:0051276(chromosome organization); GO:0005524(ATP binding); GO:0005515(protein binding); GO:0005694(chromosome); GO:0016020(membrane)	chromosome organization	ATP binding; protein binding	chromosome; membrane
EHI_005150	DS571195:71396-73982	686.373	1051.44	1.53188	5e-05	0.000477379	yes	hypothetical protein, conserved	3407148	GO:0003676(nucleic acid binding)		nucleic acid binding
EHI_052750	DS571245:10772-11289	18.5985	28.4707	1.53081	0.0002	0.00161037	yes	hypothetical protein	6219753
EHI_103570	DS571158:67214-67886	1.28598	1.96826	1.53055	0.02295	0.0723505	no	hypothetical protein	3407682
EHI_130650	DS571170:9417-10377	37.1038	56.726	1.52885	0.0001	0.000884444	yes	zinc finger domain containing protein	3403454	GO:0008150(biological_process); GO:0003674(molecular_function)	biological_process	molecular_function
EHI_065860	DS571192:69305-71261	26.3967	40.3343	1.52801	0.0001	0.000884444	yes	hypothetical protein	3407968	GO:0005488(binding)		binding
EHI_007930	DS571178:33761-34994	113.433	173.105	1.52606	0.0002	0.00161037	yes	hypothetical protein	3408705
EHI_055350	DS571416:4509-5136	40.8559	62.3451	1.52598	0.00015	0.00125564	yes	SH3 domain containing protein	6220109	GO:0005515(protein binding)		protein binding
EHI_053000	DS571238:7580-8060	82.139	125.24	1.52473	0.0001	0.000884444	yes	myb-like DNA-binding domain containing protein	3411439	GO:0003677(DNA binding); GO:0005634(nucleus)		DNA binding	nucleus
EHI_136600	DS571536:644-2450	2.58708	3.94455	1.52471	0.00065	0.00436275	yes	hypothetical protein	6220289
EHI_143620	DS571344:17490-20688	8.90846	13.5816	1.52457	0.00345	0.0166896	yes	hypothetical protein, conserved	3406664
EHI_180160	DS571221:8338-9151	8.75721	13.351	1.52457	0.00015	0.00125564	yes	peptidyl-prolyl cis-trans isomerase, FKBP-type , putative	3408135	GO:0006457(protein folding); GO:0005528(FK506 binding); GO:0003755(peptidyl-prolyl cis-trans isomerase activity); GO:0005515(protein binding)	protein folding	FK506 binding; peptidyl-prolyl cis-trans isomerase activity; protein binding
EHI_119360	DS571267:42909-44965	13.7346	20.9318	1.52402	0.2445	0.409268	no	hypothetical protein	3404561
EHI_130970	DS571170:46487-48272	14.1075	21.482	1.52274	5e-05	0.000477379	yes	hypothetical protein	3409846
EHI_004480	DS571181:55482-55893	12.1077	18.4324	1.52237	0.0008	0.00518176	yes	hypothetical protein	3411053	GO:0006355(regulation of transcription, DNA-templated); GO:0003677(DNA binding); GO:0005634(nucleus)	regulation of transcription, DNA-templated	DNA binding	nucleus
EHI_119300.1	DS571267:13963-36609	2.10098	3.19811	1.5222	0.7003	0.831772	no	Ras family protein	6219810
EHI_198880	DS571165:59188-60676	38.3129	58.2911	1.52145	0.00035	0.00259073	yes	Proliferating-cell nucleolar antigen p120, putative	3409308	GO:0006364(rRNA processing); GO:0003723(RNA binding); GO:0008757(S-adenosylmethionine-dependent methyltransferase activity); GO:0008168(methyltransferase activity)	rRNA processing	RNA binding; S-adenosylmethionine-dependent methyltransferase activity; methyltransferase activity
EHI_113580	DS571429:15943-16687	16.2102	24.6549	1.52095	0.0742	0.173935	no	hypothetical protein	3403628
EHI_152620	DS571145:293550-294327	12.1297	18.41	1.51776	0.00045	0.00320105	yes	hypothetical protein	3411264
EHI_179870	DS571291:12180-12747	5.32795	8.08532	1.51753	0.00725	0.029816	yes	hypothetical protein	3409897
EHI_196960	DS571157:24375-26151	16.4317	24.935	1.51749	0.02495	0.07721	no	RhoGAP domain containing protein	3407447	GO:0007165(signal transduction); GO:0005622(intracellular)	signal transduction		intracellular
EHI_039860	DS571454:11462-12725	211.477	320.861	1.51724	0.0004	0.00290283	yes	histidine acid phosphatase family protein	3406272	GO:0008152(metabolic process); GO:0003993(acid phosphatase activity)	metabolic process	acid phosphatase activity
EHI_115330	DS571357:10364-12431	3.56458	5.40831	1.51724	0.0001	0.000884444	yes	hypothetical protein	3404284
EHI_125310	DS571290:16774-17185	49.2913	74.7853	1.51721	5e-05	0.000477379	yes	hypothetical protein	3408070
EHI_098850	DS571349:23543-24579	63.4033	96.195	1.51719	0.00015	0.00125564	yes	protein phosphatase regulatory subunit, putative	3403502	GO:0003755(peptidyl-prolyl cis-trans isomerase activity); GO:0019211(phosphatase activator activity)		peptidyl-prolyl cis-trans isomerase activity; phosphatase activator activity
EHI_168300	DS571263:22339-22859	157.899	239.433	1.51637	0.00045	0.00320105	yes	hypothetical protein	3405229
EHI_049170,EHI_049180	DS571468:9681-13853	10.6694	16.175	1.51602	5e-05	0.000477379	yes	splicing factor 3B subunit 1, putative, hypothetical protein	3401891, 6220193	GO:0005488(binding) //	//	binding //	//
EHI_159740	DS571167:70334-71022	39.007	59.1288	1.51585	5e-05	0.000477379	yes	hypothetical protein	3407591
EHI_147720	DS571383:7220-8135	219.695	332.918	1.51536	0.00045	0.00320105	yes	serine/threonine-protein phosphatase, putative	3406198	GO:0016787(hydrolase activity); GO:0004721(phosphoprotein phosphatase activity)		hydrolase activity; phosphoprotein phosphatase activity
EHI_039030	DS571190:73400-75152	2.82307	4.27571	1.51456	0.0006	0.00408292	yes	RhoGAP domain containing protein	3411168	GO:0007165(signal transduction); GO:0005622(intracellular)	signal transduction		intracellular
EHI_031630.1	DS571602:4676-5345	34.0494	51.5673	1.51448	5e-05	0.000477379	yes	hypothetical protein, conserved	3407848
EHI_000920	DS571210:18169-20509	1.69701	2.56924	1.51398	0.00135	0.007868	yes	MmpL efflux pump, putative	3404622	GO:0016020(membrane)			membrane
EHI_056250.1	DS571372:18153-19032	61.7127	93.4235	1.51385	0.0002	0.00161037	yes	hypothetical protein	3404066
EHI_037140	DS571334:11774-15227	48.9337	74.0299	1.51286	0.0002	0.00161037	yes	receptor protein kinase, putative	3403274	GO:0006468(protein phosphorylation); GO:0005524(ATP binding); GO:0004672(protein kinase activity); GO:0004713(protein tyrosine kinase activity)	protein phosphorylation	ATP binding; protein kinase activity; protein tyrosine kinase activity
EHI_171280	DS571305:7770-8733	1017.5	1539.07	1.5126	0.00035	0.00259073	yes	guanine nucleotide-binding protein subunit beta 2-like 1, putative	3404251	GO:0005515(protein binding)		protein binding
EHI_152690	DS571145:308062-311914	1.37786	2.08364	1.51223	0.0003	0.00227303	yes	Rap/Ran GTPase-activating protein, putative	3409999	GO:0051056(regulation of small GTPase mediated signal transduction); GO:0005096(GTPase activator activity); GO:0005622(intracellular)	regulation of small GTPase mediated signal transduction	GTPase activator activity	intracellular
EHI_192280	DS571209:4717-8251	3.38891	5.12422	1.51206	5e-05	0.000477379	yes	hypothetical protein	3402724
EHI_129360	DS571430:15952-17556	17.762	26.8485	1.51157	0.0003	0.00227303	yes	RhoGAP domain containing protein	3406233	GO:0007165(signal transduction); GO:0005622(intracellular)	signal transduction		intracellular
EHI_196070	DS571762:71-2272	1.50759	2.27876	1.51153	0.00985	0.0377582	yes	hypothetical protein	6220471
EHI_098340	DS571169:24944-98737	51.1229	77.235	1.51077	0.2025	0.358358	no	importin beta-3 family protein	3407942	GO:0006606(protein import into nucleus); GO:0005488(binding); GO:0008565(obsolete protein transporter activity)	protein import into nucleus	binding; obsolete protein transporter activity
EHI_010110	DS571200:58856-61373	3.42395	5.17187	1.5105	0.00015	0.00125564	yes	hypothetical protein	3411399
EHI_075310	DS572008:551-2153	0.0702323	0.106085	1.51049	1	1	no	hypothetical protein	3402543
EHI_114340	DS571368:7712-8903	92.2244	139.303	1.51048	0.0004	0.00290283	yes	acetylornithine deacetylase, putative	3404035	GO:0008152(metabolic process); GO:0006508(proteolysis); GO:0008777(acetylornithine deacetylase activity); GO:0016787(hydrolase activity); GO:0008237(metallopeptidase activity); GO:0046983(protein dimerization activity)	metabolic process; proteolysis	acetylornithine deacetylase activity; hydrolase activity; metallopeptidase activity; protein dimerization activity
EHI_097980	DS571255:28825-30535	15.2041	22.9628	1.5103	0.0001	0.000884444	yes	NUC153 domain-containing protein	6219776	GO:0005634(nucleus)			nucleus
EHI_153360	DS571145:367131-481721	6.41934	9.69402	1.51013	0.6723	0.811322	no	myb-like DNA-binding domain containing protein	3410025	GO:0003677(DNA binding); GO:0005634(nucleus)		DNA binding	nucleus
EHI_022270	DS571410:7170-7635	88.6967	133.931	1.50999	0.0001	0.000884444	yes	hypothetical protein	3404157	GO:0016491(oxidoreductase activity)		oxidoreductase activity
EHI_156090	DS571366:12674-13508	16.3082	24.621	1.50973	0.0001	0.000884444	yes	hypothetical protein	3404653
EHI_188150	DS571206:36132-36759	1.3422	2.02612	1.50955	0.0673	0.161696	no	hypothetical protein	3407982
EHI_159900	DS571167:110419-111037	59.1364	89.2437	1.50912	0.0002	0.00161037	yes	hypothetical protein	3404258
EHI_056240	DS571372:17319-17940	16.5886	25.0243	1.50852	0.0001	0.000884444	yes	hypothetical protein	3404067
EHI_115320	DS571357:8884-10150	119.615	180.438	1.50849	0.00045	0.00320105	yes	amino acid transporter, putative	3404285
EHI_070760	DS571284:27295-29047	18.8842	28.4848	1.50839	0.0002	0.00161037	yes	Ras guanine nucleotide exchange factor, putative	3408715	GO:0051056(regulation of small GTPase mediated signal transduction); GO:0007264(small GTPase mediated signal transduction); GO:0005085(guanyl-nucleotide exchange factor activity); GO:0005515(protein binding); GO:0005622(intracellular)	regulation of small GTPase mediated signal transduction; small GTPase mediated signal transduction	guanyl-nucleotide exchange factor activity; protein binding	intracellular
EHI_119370	DS571267:42909-44965	12.6871	19.1345	1.50819	0.00015	0.00125564	yes	hypothetical protein	3404560
EHI_079270	DS571337:19230-19907	20.7933	31.3507	1.50773	0.0001	0.000884444	yes	hypothetical protein	3405391
EHI_015360	DS571202:36868-38314	71.1065	107.203	1.50764	0.0006	0.00408292	yes	hypothetical protein, conserved	3405373	GO:0008150(biological_process); GO:0003674(molecular_function); GO:0016021(integral component of membrane)	biological_process	molecular_function	integral component of membrane
EHI_198630	DS571165:14312-15392	2.00571	3.02276	1.50708	0.00815	0.0326801	yes	leucine rich repeat protein, BspA family	3409497	GO:0008150(biological_process); GO:0003674(molecular_function)	biological_process	molecular_function
EHI_064520	DS571196:38439-39254	0.632099	0.952279	1.50653	0.2136	0.372512	no	inositol hexakisphosphate kinase, putative	3408339	GO:0032958(inositol phosphate biosynthetic process); GO:0008440(inositol-1,4,5-trisphosphate 3-kinase activity); GO:0016301(kinase activity); GO:0050517(obsolete inositol hexakisphosphate kinase activity)	inositol phosphate biosynthetic process	inositol-1,4,5-trisphosphate 3-kinase activity; kinase activity; obsolete inositol hexakisphosphate kinase activity
EHI_001790	DS571280:14321-15827	10.9024	16.424	1.50646	5e-05	0.000477379	yes	hypothetical protein	3403920
EHI_140750	DS571243:46744-49072	28.2778	42.5936	1.50626	0.0003	0.00227303	yes	WD domain containing protein	3408510	GO:0006364(rRNA processing); GO:0005515(protein binding); GO:0032040(small-subunit processome)	rRNA processing	protein binding	small-subunit processome
EHI_116480	DS571748:3543-4147	17.961	27.0493	1.506	0.00045	0.00320105	yes	hypothetical protein	3402453
EHI_081710	DS571294:13230-14614	110.847	166.886	1.50555	0.0003	0.00227303	yes	hypothetical protein	3406328
EHI_025850	DS571387:10565-11768	321.586	484.142	1.50548	0.00035	0.00259073	yes	hypothetical protein	6220055
EHI_087320.1	DS571173:9360-10214	37.4919	56.4184	1.50482	5e-05	0.000477379	yes	hypothetical protein	3402971
EHI_196900.1	DS571157:15075-16251	9.6636	14.5411	1.50473	0.0002	0.00161037	yes	hypothetical protein	3404352
EHI_030180	DS571253:22792-23956	0.213507	0.321254	1.50465	1	1	no	alcohol dehydrogenase 3, putative	6219769	GO:0055114(oxidation-reduction process); GO:0046872(metal ion binding); GO:0016491(oxidoreductase activity)	oxidation-reduction process	metal ion binding; oxidoreductase activity
EHI_174660	DS571189:25040-25701	39.4527	59.3579	1.50453	0.0001	0.000884444	yes	hypothetical protein	3407651
EHI_179340	DS571431:8602-11246	27.0496	40.6964	1.50451	0.00055	0.00379958	yes	HMG box protein	3405295	GO:0006355(regulation of transcription, DNA-templated); GO:0003677(DNA binding); GO:0005515(protein binding)	regulation of transcription, DNA-templated	DNA binding; protein binding
EHI_117990	DS571183:32189-32498	34.8977	52.5001	1.5044	0.0003	0.00227303	yes	hypothetical protein	3410369
EHI_007140	DS571323:284-2753	8.28879	12.4695	1.50438	0.0561	0.141064	no	hypothetical protein	6219939
EHI_028530.1	DS571588:18-633	7.52635	11.3217	1.50427	0.00045	0.00320105	yes	hypothetical protein	3409242
EHI_009390	DS571184:13636-15189	19.5675	29.4017	1.50258	5e-05	0.000477379	yes	hypothetical protein, conserved	3408975
EHI_000430	DS571186:14944-16657	12.2478	18.3988	1.50221	0.0001	0.000884444	yes	Rap/Ran GTPase-activating protein, putative	3407066	GO:0051056(regulation of small GTPase mediated signal transduction); GO:0005096(GTPase activator activity); GO:0005622(intracellular)	regulation of small GTPase mediated signal transduction	GTPase activator activity	intracellular
EHI_053140	DS571238:34005-34604	16.5927	24.9072	1.50109	0.00015	0.00125564	yes	hypothetical protein	6219733
EHI_175030	DS571189:56003-57918	25.5518	38.3364	1.50034	0.0006	0.00408292	yes	DEAD/DEAH box helicase, putative	3407642	GO:0005524(ATP binding); GO:0008026(ATP-dependent helicase activity); GO:0004386(helicase activity); GO:0003676(nucleic acid binding)		ATP binding; ATP-dependent helicase activity; helicase activity; nucleic acid binding
EHI_139380.1	DS571311:14313-15032	104.373	156.51	1.49953	0.0005	0.00350546	yes	hypothetical protein	6219917
EHI_167470	DS571534:4523-5132	33.1641	49.7265	1.49941	0.00025	0.00194499	yes	hypothetical protein	3408214	GO:0003676(nucleic acid binding)		nucleic acid binding
EHI_035270	DS571268:44612-45314	76.6716	114.946	1.4992	0.0002	0.00161037	yes	hypothetical protein	3410482
EHI_070720	DS571284:21618-23145	260.14	389.933	1.49894	0.00065	0.00436275	yes	L-myo-inositol-1-phosphate synthase	3408626	GO:0006021(inositol biosynthetic process); GO:0008654(phospholipid biosynthetic process); GO:0004512(inositol-3-phosphate synthase activity)	inositol biosynthetic process; phospholipid biosynthetic process	inositol-3-phosphate synthase activity
EHI_178510	DS571154:26444-28695	4.18532	6.27345	1.49892	0.0002	0.00161037	yes	hypothetical protein	3407344
EHI_076780	DS571229:7217-9973	1.68636	2.52753	1.49881	0.00115	0.0069418	yes	hypothetical protein	6219722
EHI_135140	DS571203:44735-46142	6.85399	10.2723	1.49873	5e-05	0.000477379	yes	hypothetical protein, conserved	3405961	GO:0008033(tRNA processing); GO:0008168(methyltransferase activity)	tRNA processing	methyltransferase activity
EHI_022910,EHI_022920,EHI_022930	DS571153:31588-33789	47.589	71.307	1.49839	0.0022	0.0116375	yes	longin-type vesicle-associated membrane protein, putative, hypothetical protein, hypothetical protein	3407797, 3407798, 3407799	GO:0016192(vesicle-mediated transport); GO:0016021(integral component of membrane) // //	vesicle-mediated transport // //	// //	integral component of membrane // //
EHI_168860.1	DS571219:10468-11356	0.203371	0.304586	1.49769	1	1	no	hypothetical protein	6219689
EHI_098360	DS571169:24944-98737	16.2758	24.3571	1.49652	0.35005	0.525654	no	glycogen debranching enzyme, putative	3407920	GO:0005978(glycogen biosynthetic process); GO:0004135(amylo-alpha-1,6-glucosidase activity); GO:0003824(catalytic activity)	glycogen biosynthetic process	amylo-alpha-1,6-glucosidase activity; catalytic activity
EHI_183080	DS571156:99328-100060	13.738	20.5436	1.49539	0.0001	0.000884444	yes	rab-19, putative	3409280	GO:0007264(small GTPase mediated signal transduction); GO:0005525(GTP binding); GO:0003924(GTPase activity); GO:0005622(intracellular)	small GTPase mediated signal transduction	GTP binding; GTPase activity	intracellular
EHI_093350	DS571594:3805-4493	36.9656	55.2761	1.49534	0.00025	0.00194499	yes	hypothetical protein	3410155
EHI_000670	DS571186:55353-56178	19.7456	29.5203	1.49503	0.0001	0.000884444	yes	hypothetical protein	6219570
EHI_142050	DS571161:87191-88382	13.276	19.8446	1.49477	5e-05	0.000477379	yes	hypothetical protein	3402829
EHI_010620	DS571182:57575-58427	39.1934	58.5741	1.49449	0.00015	0.00125564	yes	hypothetical protein	3407372
EHI_037190	DS571334:21001-22444	2.63479	3.93723	1.49432	0.0008	0.00518176	yes	serine carboxypeptidase (S28) family protein	3403271	GO:0006508(proteolysis); GO:0004188(obsolete serine-type Pro-X carboxypeptidase activity); GO:0008236(serine-type peptidase activity)	proteolysis	obsolete serine-type Pro-X carboxypeptidase activity; serine-type peptidase activity
EHI_169990.1,EHI_C00100	DS571207:36400-37456	69.6507	104.066	1.49411	0.003	0.0149019	yes	hypothetical protein	3410294	//	//	//	//
EHI_108730	DS571346:22396-24412	22.002	32.8696	1.49394	0.00045	0.00320105	yes	hypothetical protein	3405645
EHI_053020	DS571238:9823-11092	59.5486	88.9473	1.49369	0.0008	0.00518176	yes	26S protease regulatory subunit, putative	3411429	GO:0030163(protein catabolic process); GO:0006508(proteolysis); GO:0005524(ATP binding); GO:0016887(ATPase activity); GO:0016787(hydrolase activity); GO:0005737(cytoplasm)	protein catabolic process; proteolysis	ATP binding; ATPase activity; hydrolase activity	cytoplasm
EHI_177660	DS571175:92024-95195	57.8129	86.3165	1.49303	0.0009	0.00569468	yes	isoleucyl-tRNA synthetase, putative	3410257	GO:0006428(isoleucyl-tRNA aminoacylation); GO:0006418(tRNA aminoacylation for protein translation); GO:0005524(ATP binding); GO:0002161(aminoacyl-tRNA editing activity); GO:0004812(aminoacyl-tRNA ligase activity); GO:0004822(isoleucine-tRNA ligase activity); GO:0000166(nucleotide binding); GO:0005737(cytoplasm)	isoleucyl-tRNA aminoacylation; tRNA aminoacylation for protein translation	ATP binding; aminoacyl-tRNA editing activity; aminoacyl-tRNA ligase activity; isoleucine-tRNA ligase activity; nucleotide binding	cytoplasm
EHI_110010	DS571242:45499-47293	49.5228	73.9382	1.49301	0.0009	0.00569468	yes	serine/threonine protein kinase, putative	3406521	GO:0006468(protein phosphorylation); GO:0005524(ATP binding); GO:0004672(protein kinase activity); GO:0004713(protein tyrosine kinase activity)	protein phosphorylation	ATP binding; protein kinase activity; protein tyrosine kinase activity
EHI_109840	DS571242:16838-17465	31.7862	47.4395	1.49246	0.0002	0.00161037	yes	Ras family GTPase	3406518	GO:0007264(small GTPase mediated signal transduction); GO:0005525(GTP binding); GO:0003924(GTPase activity); GO:0004767(sphingomyelin phosphodiesterase activity); GO:0005622(intracellular)	small GTPase mediated signal transduction	GTP binding; GTPase activity; sphingomyelin phosphodiesterase activity	intracellular
EHI_109880,EHI_109890	DS571242:22315-24993	35.7484	53.3489	1.49234	0.00115	0.0069418	yes	hypothetical protein, chitinase, putative	3406511, 3406510	// GO:0005975(carbohydrate metabolic process); GO:0008061(chitin binding); GO:0004568(chitinase activity); GO:0004553(hydrolase activity, hydrolyzing O-glycosyl compounds)	// carbohydrate metabolic process	// chitin binding; chitinase activity; hydrolase activity, hydrolyzing O-glycosyl compounds	//
EHI_038980	DS571190:69302-70201	4.7135	7.03368	1.49224	0.00405	0.0189488	yes	hypothetical protein	3411155
EHI_088220	DS571307:32461-35238	34.1567	50.9695	1.49223	0.0005	0.00350546	yes	coatomer beta subunit, putative	3408828	GO:0006886(intracellular protein transport); GO:0006605(protein targeting); GO:0016192(vesicle-mediated transport); GO:0005488(binding); GO:0005198(structural molecule activity); GO:0030126(COPI vesicle coat); GO:0005737(cytoplasm); GO:0030117(membrane coat)	intracellular protein transport; protein targeting; vesicle-mediated transport	binding; structural molecule activity	COPI vesicle coat; cytoplasm; membrane coat
EHI_053080	DS571238:20057-21691	32.7127	48.8068	1.49198	0.00035	0.00259073	yes	helicase, putative	3403472
EHI_128100	DS571270:20958-21543	370.907	553.184	1.49144	0.00075	0.00491341	yes	peptidyl-prolyl cis-trans isomerase, putative	3402503	GO:0006457(protein folding); GO:0000413(protein peptidyl-prolyl isomerization); GO:0003755(peptidyl-prolyl cis-trans isomerase activity)	protein folding; protein peptidyl-prolyl isomerization	peptidyl-prolyl cis-trans isomerase activity
EHI_143580	DS571344:11356-11965	62.455	93.1162	1.49093	0.00015	0.00125564	yes	UMP-CMP kinase, putative	3406668	GO:0006207('de novo' pyrimidine nucleobase biosynthetic process); GO:0006139(nucleobase-containing compound metabolic process); GO:0006221(pyrimidine nucleotide biosynthetic process); GO:0005524(ATP binding); GO:0004017(adenylate kinase activity); GO:0004127(cytidylate kinase activity); GO:0019201(nucleotide kinase activity); GO:0009041(uridylate kinase activity)	de novo' pyrimidine nucleobase biosynthetic process; nucleobase-containing compound metabolic process; pyrimidine nucleotide biosynthetic process	ATP binding; adenylate kinase activity; cytidylate kinase activity; nucleotide kinase activity; uridylate kinase activity
EHI_050100	DS571149:855-2757	14.2151	21.1926	1.49085	0.0002	0.00161037	yes	Rho guanine nucleotide exchange factor, putative	3411501	GO:0035023(regulation of Rho protein signal transduction); GO:0051056(regulation of small GTPase mediated signal transduction); GO:0005096(GTPase activator activity); GO:0005089(Rho guanyl-nucleotide exchange factor activity); GO:0005515(protein binding); GO:0005622(intracellular)	regulation of Rho protein signal transduction; regulation of small GTPase mediated signal transduction	GTPase activator activity; Rho guanyl-nucleotide exchange factor activity; protein binding	intracellular
EHI_149010.1	DS571146:202849-203577	4.32884	6.44719	1.48936	0.0034	0.0164825	yes	hypothetical protein	3406542
EHI_100450	DS571201:62510-63342	6.59946	9.82632	1.48896	0.0037	0.0176508	yes	hypothetical protein	3409427
EHI_082700.1	DS571646:3716-5351	12.3	18.3067	1.48835	0.0003	0.00227303	yes	hypothetical protein	3402147
EHI_199590	DS571319:3856-5842	289.728	431.063	1.48782	0.0007	0.00464397	yes	70 kDa heat shock protein, putative	3409051	GO:0032440(2-alkenal reductase [NAD(P)] activity)		2-alkenal reductase [NAD(P)] activity
EHI_182880	DS571156:62871-64029	11.9819	17.8249	1.48765	0.00015	0.00125564	yes	TFIIH basal transcription factor complex subunit, putative	3409478	GO:0006281(DNA repair); GO:0006289(nucleotide-excision repair); GO:0006355(regulation of transcription, DNA-templated); GO:0006351(transcription, DNA-templated); GO:0003702(obsolete RNA polymerase II transcription factor activity); GO:0008270(zinc ion binding); GO:0005634(nucleus); GO:0000439(transcription factor TFIIH core complex)	DNA repair; nucleotide-excision repair; regulation of transcription, DNA-templated; transcription, DNA-templated	obsolete RNA polymerase II transcription factor activity; zinc ion binding	nucleus; transcription factor TFIIH core complex
EHI_035090	DS571268:7684-8545	643.846	957.444	1.48707	0.0003	0.00227303	yes	60S ribosomal protein L7a, putative	6219812	GO:0006412(translation); GO:0003735(structural constituent of ribosome)	translation	structural constituent of ribosome
EHI_106320.1	DS571236:44331-45306	7.27956	10.8192	1.48624	0.0007	0.00464397	yes	hypothetical protein	3405826
EHI_044190	DS571320:15521-20826	9.83724	14.6192	1.48611	0.0089	0.0349455	yes	protein kinase with WD repeats	3406684	GO:0006468(protein phosphorylation); GO:0005524(ATP binding); GO:0005488(binding); GO:0005515(protein binding); GO:0004672(protein kinase activity)	protein phosphorylation	ATP binding; binding; protein binding; protein kinase activity
EHI_022950	DS571153:38445-39549	68.0141	101.046	1.48566	0.00065	0.00436275	yes	DnaJ family protein	3407801	GO:0006457(protein folding); GO:0031072(heat shock protein binding); GO:0051082(unfolded protein binding)	protein folding	heat shock protein binding; unfolded protein binding
EHI_008790	DS571199:70439-71036	101.49	150.744	1.48531	0.00045	0.00320105	yes	CXXC-rich protein	3407278
EHI_153300	DS571145:367131-481721	1.61813	2.40315	1.48514	0.66325	0.805122	no	hypothetical protein, conserved	3410683
EHI_138000.1	DS571187:74852-76397	34.2679	50.8875	1.48499	0.00055	0.00379958	yes	hypothetical protein	6219574
EHI_195030.1,EHI_195030.2	DS571250:24807-28060	25.0333	37.1625	1.48452	0.009	0.0352519	yes	hypothetical protein	3408171	//	//	//	//
EHI_152050	DS571145:186234-293362	19.4221	28.8315	1.48447	0.7416	0.859368	no	alpha/beta hydrolase domain protein, putative	3411660
EHI_006750	DS571197:21958-24853	6.64472	9.86118	1.48406	0.00015	0.00125564	yes	protein kinase, putative	3408768	GO:0006468(protein phosphorylation); GO:0005524(ATP binding); GO:0035091(phosphatidylinositol binding); GO:0004672(protein kinase activity); GO:0004674(protein serine/threonine kinase activity)	protein phosphorylation	ATP binding; phosphatidylinositol binding; protein kinase activity; protein serine/threonine kinase activity
EHI_024440	DS571198:22203-22983	6.36448	9.44316	1.48373	0.0018	0.00989209	yes	hypothetical protein	3405281
EHI_062510.1	DS571213:13656-15035	7.15434	10.6144	1.48363	0.0002	0.00161037	yes	hypothetical protein	3405450
EHI_069520	DS571164:106009-108917	11.8514	17.5771	1.48312	0.0005	0.00350546	yes	protein kinase domain containing protein	3405181	GO:0008152(metabolic process); GO:0006468(protein phosphorylation); GO:0005524(ATP binding); GO:0016301(kinase activity); GO:0004672(protein kinase activity)	metabolic process; protein phosphorylation	ATP binding; kinase activity; protein kinase activity
EHI_009670	DS571184:82757-86096	3.73585	5.53887	1.48263	5e-05	0.000477379	yes	hypothetical protein	3408971
EHI_000460.1	DS571186:27420-28248	2.40821	3.56751	1.48139	0.01555	0.0536815	no	hypothetical protein	3407076
EHI_053610	DS571370:21421-22528	14.729	21.8162	1.48117	0.00015	0.00125564	yes	apyrase, putative	3408530	GO:0008152(metabolic process); GO:0005509(calcium ion binding); GO:0016818(hydrolase activity, acting on acid anhydrides, in phosphorus-containing anhydrides); GO:0017110(nucleoside-diphosphatase activity)	metabolic process	calcium ion binding; hydrolase activity, acting on acid anhydrides, in phosphorus-containing anhydrides; nucleoside-diphosphatase activity
EHI_064550	DS571196:42818-43341	27.5809	40.8478	1.48102	0.00025	0.00194499	yes	hypothetical protein	3408331
EHI_008120	DS571178:70969-71959	268.998	398.381	1.48098	0.0008	0.00518176	yes	hypothetical protein	3408696
EHI_143100	DS571484:8725-11017	32.4207	48.0132	1.48094	0.0001	0.000884444	yes	Ras guanine nucleotide exchange factor, putative	3402014	GO:0051056(regulation of small GTPase mediated signal transduction); GO:0007264(small GTPase mediated signal transduction); GO:0005085(guanyl-nucleotide exchange factor activity); GO:0005515(protein binding); GO:0005622(intracellular)	regulation of small GTPase mediated signal transduction; small GTPase mediated signal transduction	guanyl-nucleotide exchange factor activity; protein binding	intracellular
EHI_012000	DS571148:37461-97186	4.85534	7.18991	1.48083	0.69	0.824092	no	hypothetical protein	3410525	GO:0043087(regulation of GTPase activity); GO:0051056(regulation of small GTPase mediated signal transduction); GO:0007165(signal transduction); GO:0005096(GTPase activator activity); GO:0005622(intracellular)	regulation of GTPase activity; regulation of small GTPase mediated signal transduction; signal transduction	GTPase activator activity	intracellular
EHI_004880	DS571195:32698-33436	263.754	390.431	1.48028	0.0004	0.00290283	yes	hypothetical protein	3405008	GO:0003723(RNA binding); GO:0033897(ribonuclease T2 activity)		RNA binding; ribonuclease T2 activity
EHI_202810	EH4265:595-2255	43.7846	64.8099	1.4802	0.00055	0.00379958	yes	coatomer subunit delta, putative
EHI_072110	DS571289:29844-32529	46.6503	69.0388	1.47992	0.001	0.00620433	yes	RasGEF domain containing protein	3407774	GO:0007264(small GTPase mediated signal transduction); GO:0005085(guanyl-nucleotide exchange factor activity); GO:0005622(intracellular)	small GTPase mediated signal transduction	guanyl-nucleotide exchange factor activity	intracellular
EHI_150480	DS571218:47960-49451	0.454985	0.673288	1.4798	0.1915	0.34486	no	hypothetical protein	3410162	GO:0006468(protein phosphorylation); GO:0005524(ATP binding); GO:0004672(protein kinase activity)	protein phosphorylation	ATP binding; protein kinase activity
EHI_176160.1	DS571547:4134-6502	6.90931	10.2213	1.47935	5e-05	0.000477379	yes	hypothetical protein	3405918
EHI_076820	DS571229:15550-16072	40.5368	59.9554	1.47904	0.0001	0.000884444	yes	hypothetical protein	3409237
EHI_080380	DS571835:937-1423	0.0629422	0.0930904	1.47898	1	1	no	hypothetical protein	6220508
EHI_017000	DS571486:2514-4206	162.663	240.556	1.47886	0.00065	0.00436275	yes	hypothetical protein	3405542
EHI_086220	DS571235:45783-47494	17.0234	25.1698	1.47854	0.0002	0.00161037	yes	hypothetical protein	3407406	GO:0005515(protein binding)		protein binding
EHI_131040	DS571170:64748-65462	27.0733	40.0278	1.4785	0.00015	0.00125564	yes	La ribonucleoprotein, putative	3409828	GO:0003676(nucleic acid binding)		nucleic acid binding
EHI_048150	DS571256:12248-13184	26.9265	39.8106	1.47849	0.0002	0.00161037	yes	CAF1 family ribonuclease, putative	3407016	GO:0004535(poly(A)-specific ribonuclease activity); GO:0005634(nucleus)		poly(A)-specific ribonuclease activity	nucleus
EHI_118760	DS571180:55396-56422	11.8926	17.5799	1.47822	0.0003	0.00227303	yes	hypothetical protein	3408426
EHI_182620	DS571156:25232-26660	13.5662	20.0522	1.4781	0.00045	0.00320105	yes	glutamic acid-rich protein precursor, putative	3402317
EHI_072640	DS571831:1475-1955	6.03641	8.92023	1.47774	0.00295	0.0147051	yes	hypothetical protein, conserved	3405306
EHI_162550	DS571497:6840-8073	35.9424	53.096	1.47725	0.00055	0.00379958	yes	vesicular integral membrane protein VIP36, putative	3406055	GO:0030246(carbohydrate binding); GO:0016020(membrane)		carbohydrate binding	membrane
EHI_050110	DS571149:3143-4361	18.7147	27.6462	1.47725	0.0004	0.00290283	yes	hypothetical protein	3411502
EHI_080880	DS571466:9405-10008	10.4429	15.424	1.47698	0.0002	0.00161037	yes	hypothetical protein	3404326
EHI_152810.1	DS571145:328361-329076	18.5613	27.4046	1.47644	0.0003	0.00227303	yes	hypothetical protein	3410037
EHI_000490	DS571186:32828-33401	6.39948	9.44568	1.47601	0.00395	0.0185603	yes	PRP38 family protein	3407073
EHI_083570	DS571388:957-2015	8.87405	13.0966	1.47583	0.00075	0.00491341	yes	nuclear complex protein 4, putative	3407003	GO:0042274(ribosomal small subunit biogenesis); GO:0005515(protein binding)	ribosomal small subunit biogenesis	protein binding
EHI_069100	DS571164:14712-15345	2.12642	3.13813	1.47578	0.04155	0.113164	no	hypothetical protein	6219453
EHI_004060	DS571734:1346-1973	0.332871	0.491107	1.47537	0.42015	0.596245	no	hypothetical protein	6220449
EHI_146200	DS571244:45000-45804	79.5949	117.417	1.47518	0.00085	0.00543977	yes	septum formation protein maf, putative	3402714	GO:0047429(nucleoside-triphosphate diphosphatase activity)		nucleoside-triphosphate diphosphatase activity
EHI_064560	DS571196:43457-44792	1.68477	2.48475	1.47483	0.01265	0.0457597	yes	hypothetical protein	3408337
EHI_142220.1	DS571161:115647-119129	12.3035	18.1437	1.47468	0.00055	0.00379958	yes	hypothetical protein	3410364
EHI_192560.1	DS571209:46424-48066	0.962723	1.41862	1.47355	0.0387	0.107246	no	hypothetical protein	6219650
EHI_195270	DS571599:7151-8024	0.21956	0.323499	1.4734	1	1	no	AIG1 family protein, putative	6220358	GO:0005525(GTP binding)		GTP binding
EHI_052850.1	DS571245:32495-34926	28.0346	41.2991	1.47315	0.0006	0.00408292	yes	hypothetical protein	3404755
EHI_135190	DS571203:52412-55100	22.8951	33.7232	1.47294	0.00055	0.00379958	yes	protein kinase, putative	3404045	GO:0006468(protein phosphorylation); GO:0005524(ATP binding); GO:0004672(protein kinase activity)	protein phosphorylation	ATP binding; protein kinase activity
EHI_122900	DS571281:29450-31310	73.0288	107.553	1.47275	0.00125	0.00741897	yes	hypothetical protein, conserved	3408549
EHI_020980	DS571348:27216-27564	0.844224	1.24287	1.4722	0.40985	0.586223	no	hypothetical protein	3409125
EHI_114150	DS571251:17674-21583	9.8897	14.5579	1.47203	0.00075	0.00491341	yes	P-glycoprotein-1	3406078	GO:0055085(transmembrane transport); GO:0006810(transport); GO:0005524(ATP binding); GO:0016887(ATPase activity); GO:0042626(ATPase-coupled transmembrane transporter activity); GO:0016021(integral component of membrane)	transmembrane transport; transport	ATP binding; ATPase activity; ATPase-coupled transmembrane transporter activity	integral component of membrane
EHI_093860	DS571179:38771-40787	16.6159	24.4583	1.47198	0.0016	0.0089847	yes	MIT domain protein	3411590	GO:0008270(zinc ion binding)		zinc ion binding
EHI_077530.1	DS571369:14212-14869	465.166	684.568	1.47166	0.001	0.00620433	yes	hypothetical protein	3403843
EHI_155300	DS571162:32849-34277	0.860272	1.26591	1.47152	0.06445	0.156638	no	hypothetical protein	3402609
EHI_134800	DS571193:63600-66169	49.1878	72.3741	1.47138	0.00275	0.0139024	yes	ankyrin repeat protein, putative	3406432	GO:0005515(protein binding)		protein binding
EHI_062670	DS571213:29898-31995	6.37027	9.37105	1.47106	0.0003	0.00227303	yes	hypothetical protein	3402201
EHI_050590	DS571149:52302-153294	31.2305	45.9349	1.47083	0.6299	0.779913	no	hypothetical protein, conserved	3410927	GO:0005488(binding)		binding
EHI_162540	DS571497:4733-6149	33.5542	49.3314	1.4702	0.00065	0.00436275	yes	vacuolar protein sorting 26	3406056
EHI_168190	DS571263:5039-5702	4.81655	7.08128	1.4702	0.00215	0.0114232	yes	hypothetical protein	3407292
EHI_093970	DS571179:64586-66374	124.688	183.273	1.46985	0.001	0.00620433	yes	hypothetical protein	3410877
EHI_137030	DS571287:18051-18477	25.3133	37.1974	1.46948	0.00035	0.00259073	yes	zinc finger domain containing protein	3406904	GO:0008150(biological_process); GO:0003674(molecular_function)	biological_process	molecular_function
EHI_079230,EHI_079240.1,EHI_079250.1,EHI_079260	DS571337:12748-19195	20.6359	30.3145	1.46902	0.0313	0.0914873	no	Rab family GTPase	3405406, 3405407, 3405393, 3405392	GO:0007264(small GTPase mediated signal transduction); GO:0005525(GTP binding); GO:0003924(GTPase activity); GO:0005622(intracellular) // // // GO:0016311(dephosphorylation); GO:0006470(protein dephosphorylation); GO:0016791(phosphatase activity); GO:0004721(phosphoprotein phosphatase activity); GO:0008138(protein tyrosine/serine/threonine phosphatase activity)	small GTPase mediated signal transduction // // // dephosphorylation; protein dephosphorylation	GTP binding; GTPase activity // // // phosphatase activity; phosphoprotein phosphatase activity; protein tyrosine/serine/threonine phosphatase activity	intracellular // // //
EHI_142730	DS571297:12273-13404	61.0003	89.5623	1.46823	0.0016	0.0089847	yes	actin, putative	3409807	GO:0005515(protein binding)		protein binding
EHI_082600	DS571295:32345-37452	47.8849	70.303	1.46817	0.0694	0.165585	no	DEAD/DEAH box helicase, putative	3406143	GO:0005524(ATP binding); GO:0008026(ATP-dependent helicase activity); GO:0004386(helicase activity); GO:0003676(nucleic acid binding)		ATP binding; ATP-dependent helicase activity; helicase activity; nucleic acid binding
EHI_053170	DS571238:43530-44544	111.465	163.639	1.46808	0.001	0.00620433	yes	RNA-binding protein, putative	3401736	GO:0003676(nucleic acid binding)		nucleic acid binding
EHI_128480	DS571421:14939-18512	9.25299	13.5798	1.46761	0.0006	0.00408292	yes	Ras guanine nucleotide exchange factor, putative	3405819	GO:0051056(regulation of small GTPase mediated signal transduction); GO:0007264(small GTPase mediated signal transduction); GO:0005085(guanyl-nucleotide exchange factor activity); GO:0005622(intracellular)	regulation of small GTPase mediated signal transduction; small GTPase mediated signal transduction	guanyl-nucleotide exchange factor activity	intracellular
EHI_136970.1	DS571287:9838-10573	5.94266	8.7211	1.46754	0.0023	0.0120539	yes	hypothetical protein	3406893
EHI_000500	DS571186:33504-34599	2.45201	3.59775	1.46727	0.01475	0.0515292	no	hypothetical protein	3407072
EHI_036560	DS571358:13645-13964	46.063	67.5842	1.46721	0.0005	0.00350546	yes	hypothetical protein	6220010
EHI_083600	DS571388:5896-6535	823.328	1207.97	1.46718	0.0008	0.00518176	yes	hypothetical protein	3408727
EHI_106310	DS571236:41159-41750	57.1812	83.8678	1.4667	0.00065	0.00436275	yes	hypothetical protein, conserved	3411338
EHI_182040	DS571676:3287-4439	33.4733	49.0899	1.46654	0.0003	0.00227303	yes	CDP-alcohol phosphatidyltransferase family protein	3405816	GO:0008654(phospholipid biosynthetic process); GO:0017169(CDP-alcohol phosphatidyltransferase activity); GO:0016780(phosphotransferase activity, for other substituted phosphate groups); GO:0016020(membrane)	phospholipid biosynthetic process	CDP-alcohol phosphatidyltransferase activity; phosphotransferase activity, for other substituted phosphate groups	membrane
EHI_008390	DS571199:12733-15350	12.3431	18.0979	1.46624	0.0102	0.0388248	yes	hypothetical protein, conserved	3406870
EHI_007350	DS571323:27656-28416	475.671	697.424	1.46619	0.00085	0.00543977	yes	hypothetical protein, conserved	3404573	GO:0006897(endocytosis); GO:0016020(membrane)	endocytosis		membrane
EHI_171780.1	DS571477:12140-13571	3.63407	5.32772	1.46605	0.0008	0.00518176	yes	glycosyltransferase, putative	3407420
EHI_050920.1	DS571149:52302-153294	17.7406	25.9982	1.46546	0.76085	0.871886	no	calcineurin catalytic subunit A, putative	3408495
EHI_177190	DS571175:26113-28333	27.8058	40.7453	1.46535	0.00285	0.0143058	yes	hypothetical protein, conserved	3407126
EHI_024530	DS571198:40927-41920	380.009	556.822	1.46529	0.0009	0.00569468	yes	hypothetical protein	3406591
EHI_012560.1	DS571148:167782-169185	1.27038	1.86062	1.46462	0.0407	0.111454	no	hypothetical protein	6219349
EHI_143830	DS571376:14460-15810	2.95434	4.32555	1.46413	0.0028	0.0141034	yes	hypothetical protein	3404727
EHI_118070	DS571183:37298-52793	60.1012	87.9738	1.46376	0.0987	0.214407	no	hypothetical protein	3410357
EHI_045590.1	DS571147:177551-180080	13.6383	19.9483	1.46267	0.0024	0.0124708	yes	hypothetical protein	3407907
EHI_023110,EHI_023230	DS571153:71372-95026	5719	8360.34	1.46185	0.0069	0.0287225	yes	NADP-dependent alcohol dehydrogenase, histone H4	3407819, 3409966	GO:0055114(oxidation-reduction process); GO:0008106(alcohol dehydrogenase (NADP+) activity); GO:0016491(oxidoreductase activity) // GO:0006352(DNA-templated transcription, initiation); GO:0003677(DNA binding); GO:0016986(obsolete transcription initiation factor activity); GO:0046982(protein heterodimerization activity); GO:0000786(nucleosome); GO:0005634(nucleus)	oxidation-reduction process // DNA-templated transcription, initiation	alcohol dehydrogenase (NADP+) activity; oxidoreductase activity // DNA binding; obsolete transcription initiation factor activity; protein heterodimerization activity	// nucleosome; nucleus
EHI_098790	DS571349:11686-12442	25.0382	36.5924	1.46146	0.0003	0.00227303	yes	hypothetical protein	3406825
EHI_078720	DS571258:32572-33733	13.8335	20.2127	1.46114	0.00025	0.00194499	yes	Ras GTPase-activating protein, putative	3405734	GO:0043087(regulation of GTPase activity); GO:0051056(regulation of small GTPase mediated signal transduction); GO:0007165(signal transduction); GO:0005096(GTPase activator activity); GO:0005622(intracellular)	regulation of GTPase activity; regulation of small GTPase mediated signal transduction; signal transduction	GTPase activator activity	intracellular
EHI_177390	DS571175:49255-49886	15.7658	23.0345	1.46104	0.0004	0.00290283	yes	Rab family GTPase	3403579	GO:0007264(small GTPase mediated signal transduction); GO:0005525(GTP binding); GO:0003924(GTPase activity); GO:0005622(intracellular)	small GTPase mediated signal transduction	GTP binding; GTPase activity	intracellular
EHI_109870.1	DS571242:21255-21519	94.8354	138.558	1.46104	0.00185	0.0101184	yes	hypothetical protein	3406512
EHI_084660	DS571211:6772-9955	69.2032	101.059	1.46032	0.00235	0.0122586	yes	hypothetical protein, conserved	3409414
EHI_169080	DS571219:22707-24582	22.4883	32.8358	1.46013	0.0006	0.00408292	yes	hypothetical protein	3405514	GO:0007264(small GTPase mediated signal transduction); GO:0005085(guanyl-nucleotide exchange factor activity)	small GTPase mediated signal transduction	guanyl-nucleotide exchange factor activity
EHI_159750	DS571167:73397-74435	13.4591	19.6513	1.46008	0.0003	0.00227303	yes	hypothetical protein	3405921
EHI_003000	DS571409:8436-9243	13.0952	19.1162	1.45979	0.0004	0.00290283	yes	hypothetical protein, conserved	3405244	GO:0008152(metabolic process); GO:0003824(catalytic activity); GO:0016787(hydrolase activity)	metabolic process	catalytic activity; hydrolase activity
EHI_194620	DS571191:74402-74963	1.18766	1.73297	1.45915	0.2305	0.392893	no	hypothetical protein	3409041
EHI_192500	DS571209:32814-33570	13.2656	19.355	1.45904	0.0004	0.00290283	yes	U2 snRNP auxiliary factor small subunit, putative	3408193	GO:0000381(regulation of alternative mRNA splicing, via spliceosome); GO:0046872(metal ion binding); GO:0003676(nucleic acid binding); GO:0008187(poly-pyrimidine tract binding)	regulation of alternative mRNA splicing, via spliceosome	metal ion binding; nucleic acid binding; poly-pyrimidine tract binding
EHI_068710	DS571150:168552-169335	17.4265	25.4249	1.45898	0.00035	0.00259073	yes	hypothetical protein	3404800
EHI_028890	DS571266:1860-5409	1.62581	2.37192	1.45892	0.00165	0.00921925	yes	recQ family helicase, putative	3405213	GO:0006310(DNA recombination); GO:0006281(DNA repair); GO:0006260(DNA replication); GO:0044237(cellular metabolic process); GO:0005524(ATP binding); GO:0043140(ATP-dependent 3'-5' DNA helicase activity); GO:0008026(ATP-dependent helicase activity); GO:0003824(catalytic activity); GO:0004386(helicase activity); GO:0003676(nucleic acid binding); GO:0000166(nucleotide binding); GO:0005622(intracellu…	DNA recombination; DNA repair; DNA replication; cellular metabolic process	ATP binding; ATP-dependent 3'-5' DNA helicase activity; ATP-dependent helicase activity; catalytic activity; helicase activity; nucleic acid binding; nucleotide binding	intracellular
EHI_057660	DS571314:6804-8275	10.8084	15.7677	1.45884	0.00035	0.00259073	yes	poly(ADP-ribose) glycohydrolase, putative	3406404	GO:0005975(carbohydrate metabolic process); GO:0004649(poly(ADP-ribose) glycohydrolase activity)	carbohydrate metabolic process	poly(ADP-ribose) glycohydrolase activity
EHI_103880.1	DS571158:140389-141521	16.0683	23.4402	1.45879	0.0004	0.00290283	yes	hypothetical protein	3407687
EHI_000770	DS571186:78914-79661	13.2011	19.2416	1.45758	0.0001	0.000884444	yes	hypothetical protein	3407488
EHI_118780	DS571180:61236-62262	79.6509	116.096	1.45756	0.001	0.00620433	yes	WD domain containing protein	3408423	GO:0005515(protein binding)		protein binding
EHI_010090	DS571200:56073-58176	1.60946	2.34579	1.4575	0.00605	0.0259167	yes	hypothetical protein	3411397
EHI_010610	DS571182:48872-49793	1.4961	2.17977	1.45697	0.03195	0.0930034	no	Ulp1 protease family, C-terminal catalytic domain containing protein	3404366	GO:0006508(proteolysis); GO:0008234(cysteine-type peptidase activity)	proteolysis	cysteine-type peptidase activity
EHI_087750	DS571173:35225-72950	14.8852	21.6827	1.45666	0.75305	0.867468	no	hypothetical protein, conserved	3410232	GO:0009451(RNA modification); GO:0001522(pseudouridine synthesis); GO:0003723(RNA binding); GO:0009982(pseudouridine synthase activity)	RNA modification; pseudouridine synthesis	RNA binding; pseudouridine synthase activity
EHI_118620	DS571180:33002-38897	3.10242	4.51901	1.45661	0.00945	0.0365361	yes	HEAT repeat domain containing protein	3408418	GO:0005488(binding)		binding
EHI_044890	DS571147:58500-61465	5.22169	7.60425	1.45628	0.00065	0.00436275	yes	helicase, putative	3411550	GO:0006338(chromatin remodeling); GO:0005524(ATP binding); GO:0003677(DNA binding); GO:0004386(helicase activity); GO:0016818(hydrolase activity, acting on acid anhydrides, in phosphorus-containing anhydrides); GO:0003676(nucleic acid binding); GO:0005634(nucleus)	chromatin remodeling	ATP binding; DNA binding; helicase activity; hydrolase activity, acting on acid anhydrides, in phosphorus-containing anhydrides; nucleic acid binding	nucleus
EHI_026440	DS571286:13964-35717	286.179	416.724	1.45617	0.3439	0.519138	no	RNA recognition motif domain containing protein	3409672	GO:0003676(nucleic acid binding)		nucleic acid binding
EHI_076840	DS571229:16134-17121	90.2521	131.414	1.45608	0.0683	0.163527	no	LSM domain containing protein	6219717	GO:0008152(metabolic process); GO:0003674(molecular_function)	metabolic process	molecular_function
EHI_067080	DS571445:10933-11785	3.76085	5.4758	1.456	0.00365	0.0174399	yes	hypothetical protein	3403124
EHI_130540	DS571502:8108-8885	0.953882	1.38857	1.4557	0.0814	0.185952	no	hypothetical protein	3402685
EHI_158610	DS571328:19643-24197	15.2404	22.1808	1.45539	0.00155	0.00876422	yes	Activator 1 140 kDa subunit, putative	3404000	GO:0006281(DNA repair); GO:0006260(DNA replication); GO:0005524(ATP binding); GO:0003677(DNA binding); GO:0003689(DNA clamp loader activity); GO:0003911(DNA ligase (NAD+) activity); GO:0005663(DNA replication factor C complex); GO:0005622(intracellular)	DNA repair; DNA replication	ATP binding; DNA binding; DNA clamp loader activity; DNA ligase (NAD+) activity	DNA replication factor C complex; intracellular
EHI_048650.1	DS571231:35942-36553	19.0788	27.7431	1.45413	0.0002	0.00161037	yes	hypothetical protein	3407041
EHI_004230	DS571181:14130-15597	183.184	266.362	1.45407	0.00085	0.00543977	yes	guanine nucleotide regulatory protein, putative	3404499	GO:0005525(GTP binding); GO:0003924(GTPase activity); GO:0004781(sulfate adenylyltransferase (ATP) activity)		GTP binding; GTPase activity; sulfate adenylyltransferase (ATP) activity
EHI_113950	DS571378:9838-10771	17.7895	25.8651	1.45395	0.00205	0.0110048	yes	hypothetical protein, conserved	3403768
EHI_136150	DS571222:5080-6517	392.384	570.202	1.45317	0.00115	0.0069418	yes	adenylyl cyclase-associated protein, putative	3409564	GO:0007010(cytoskeleton organization); GO:0003779(actin binding)	cytoskeleton organization	actin binding
EHI_097470	DS571386:3311-6479	39.1021	56.7828	1.45217	0.00115	0.0069418	yes	HEAT repeat domain containing protein	3403716	GO:0008150(biological_process); GO:0006886(intracellular protein transport); GO:0008536(Ran GTPase binding); GO:0005488(binding); GO:0003674(molecular_function)	biological_process; intracellular protein transport	Ran GTPase binding; binding; molecular_function
EHI_002140	DS571345:9256-9886	80.8282	117.375	1.45215	0.0006	0.00408292	yes	hypothetical protein, conserved	3402966	GO:0015035(protein disulfide oxidoreductase activity); GO:0030288(outer membrane-bounded periplasmic space)		protein disulfide oxidoreductase activity	outer membrane-bounded periplasmic space
EHI_114350	DS571368:9205-11089	103.297	150.002	1.45214	0.0016	0.0089847	yes	hypothetical protein, conserved	3403130	GO:0070403(NAD+ binding)		NAD+ binding
EHI_021290	DS571194:21974-26087	3.59666	5.22261	1.45207	0.00045	0.00320105	yes	hypothetical protein	3409679
EHI_135090	DS571203:35793-36897	427.995	621.436	1.45197	0.00155	0.00876422	yes	hypothetical protein	3405966
EHI_027800	DS571215:62544-63384	12.5359	18.1945	1.45139	0.00025	0.00194499	yes	galactose binding lectin 35 kDa subunit, putative	6219674
EHI_135020	DS571203:23903-24953	29.9664	43.48	1.45096	0.0004	0.00290283	yes	hypothetical protein	3405971	GO:0015031(protein transport)	protein transport
EHI_045710	DS571549:4997-7883	43.4563	63.0401	1.45066	0.0011	0.0067013	yes	AP-2 complex protein, putative	3403887	GO:0072583(clathrin-dependent endocytosis); GO:0006886(intracellular protein transport); GO:0015031(protein transport); GO:0016192(vesicle-mediated transport); GO:0005488(binding); GO:0035615(clathrin adaptor activity); GO:0030131(clathrin adaptor complex); GO:0016020(membrane); GO:0030117(membrane coat)	clathrin-dependent endocytosis; intracellular protein transport; protein transport; vesicle-mediated transport	binding; clathrin adaptor activity	clathrin adaptor complex; membrane; membrane coat
EHI_000440	DS571186:17051-18476	189.84	275.259	1.44995	0.00085	0.00543977	yes	UDP-glucose pyrophosphorylase, putative	3407065	GO:0006011(UDP-glucose metabolic process); GO:0008152(metabolic process); GO:0003983(UTP:glucose-1-phosphate uridylyltransferase activity); GO:0016779(nucleotidyltransferase activity); GO:0070569(uridylyltransferase activity)	UDP-glucose metabolic process; metabolic process	UTP:glucose-1-phosphate uridylyltransferase activity; nucleotidyltransferase activity; uridylyltransferase activity
EHI_047750	DS571341:16766-17768	348.365	505.003	1.44964	0.0013	0.00764319	yes	Nucleotide-binding protein , putative	3404897
EHI_059255.1	DS571420:4820-5219	0.891732	1.29218	1.44907	0.3894	0.565693	no	hypothetical protein
EHI_039490	DS571355:23881-24568	3.08678	4.47279	1.44901	0.0313	0.0914873	no	hypothetical protein	6220004
EHI_159500,EHI_159510	DS571167:35860-40197	16.4276	23.7987	1.4487	0.00185	0.0101184	yes	Rho guanine nucleotide exchange factor, putative, hypothetical protein	3407571, 3407570	GO:0035023(regulation of Rho protein signal transduction); GO:0005089(Rho guanyl-nucleotide exchange factor activity); GO:0005622(intracellular) // GO:0006413(translational initiation); GO:0003723(RNA binding); GO:0003743(translation initiation factor activity); GO:0005737(cytoplasm)	regulation of Rho protein signal transduction // translational initiation	Rho guanyl-nucleotide exchange factor activity // RNA binding; translation initiation factor activity	intracellular // cytoplasm
EHI_153790	DS571145:486566-526656	22.6099	32.7442	1.44822	0.42735	0.603175	no	hypothetical protein	3409056
EHI_080740	DS571414:11659-15923	26.413	38.2283	1.44733	0.0021	0.0112294	yes	filopodin, putative	3408616	GO:0003779(actin binding); GO:0005856(cytoskeleton)		actin binding	cytoskeleton
EHI_112990	DS571626:4107-4740	0.149437	0.216278	1.44729	1	1	no	2,3-bisphosphoglycerate-independentphosphoglycerate mutase, putative	6220382	GO:0006007(glucose catabolic process); GO:0008152(metabolic process); GO:0003824(catalytic activity); GO:0030145(manganese ion binding); GO:0046872(metal ion binding); GO:0004619(phosphoglycerate mutase activity); GO:0005737(cytoplasm)	glucose catabolic process; metabolic process	catalytic activity; manganese ion binding; metal ion binding; phosphoglycerate mutase activity	cytoplasm
EHI_023450	DS571153:145273-145897	42.667	61.7441	1.44712	0.00055	0.00379958	yes	hypothetical protein	3409943
EHI_180310	DS571221:20300-22337	0.854627	1.23579	1.446	0.03315	0.0954807	no	hypothetical protein	3408142	GO:0007264(small GTPase mediated signal transduction); GO:0005085(guanyl-nucleotide exchange factor activity)	small GTPase mediated signal transduction	guanyl-nucleotide exchange factor activity
EHI_103660	DS571158:90493-93007	3.38624	4.89617	1.4459	0.00045	0.00320105	yes	helicase, putative	3403343	GO:0005524(ATP binding); GO:0003677(DNA binding); GO:0004386(helicase activity); GO:0003676(nucleic acid binding)		ATP binding; DNA binding; helicase activity; nucleic acid binding
EHI_098200	DS571169:7357-8692	88.862	128.433	1.44531	0.0018	0.00989209	yes	beta-amylase, putative	3407935	GO:0000272(polysaccharide catabolic process); GO:0016161(beta-amylase activity)	polysaccharide catabolic process	beta-amylase activity
EHI_018640	DS571451:13345-14998	1.33811	1.93377	1.44515	0.0154	0.0532629	no	hypothetical protein	3409086
EHI_089670	DS572050:700-1861	0.828904	1.19601	1.44288	0.0561	0.141064	no	AIG1 family protein	3402324	GO:0008150(biological_process); GO:0005525(GTP binding)	biological_process	GTP binding
EHI_057320	DS571510:12318-13062	0.271108	0.391067	1.44248	0.2711	0.440028	no	hypothetical protein	3404414
EHI_178060	DS571272:27495-29436	4.05014	5.84135	1.44226	0.0002	0.00161037	yes	hypothetical protein	3405802	GO:0007076(mitotic chromosome condensation); GO:0000796(condensin complex)	mitotic chromosome condensation		condensin complex
EHI_056110	DS571372:11495-12769	9.80344	14.1353	1.44187	0.00045	0.00320105	yes	hypothetical protein	3404073
EHI_177430.1	DS571175:58275-58879	30.4748	43.9299	1.44152	0.00025	0.00194499	yes	hypothetical protein	3410270
EHI_118820	DS571180:72704-74363	205.518	296.249	1.44147	0.00125	0.00741897	yes	phospholipase B, putative	3408441	GO:0008150(biological_process); GO:0004622(lysophospholipase activity)	biological_process	lysophospholipase activity
EHI_050400	DS571149:33557-33928	13.4848	19.4373	1.44142	0.01315	0.0471891	yes	hypothetical protein	6219354
EHI_182510	DS571156:12401-13544	9.24481	13.3222	1.44105	0.00025	0.00194499	yes	hypothetical protein, conserved	3411027	GO:0008289(lipid binding)		lipid binding
EHI_002190.1	DS571345:17567-19286	77.5475	111.727	1.44076	0.0017	0.00945038	yes	hypothetical protein	3406131
EHI_065350	DS571302:33253-34063	83.2532	119.937	1.44063	0.0012	0.0071824	yes	START domain containing protein	3406701	GO:0008150(biological_process); GO:0008289(lipid binding)	biological_process	lipid binding
EHI_121520	DS571385:23091-24124	11.0983	15.9844	1.44026	0.0006	0.00408292	yes	hypothetical protein, conserved	3402701	GO:0005515(protein binding)		protein binding
EHI_131930	DS571277:20009-21914	27.3868	39.4006	1.43867	0.00125	0.00741897	yes	Rho GTPase activating protein, putative	3406916	GO:0007165(signal transduction)	signal transduction
EHI_050520	DS571149:52302-153294	947.746	1362.49	1.43761	0.35495	0.530942	no	hypothetical protein	3410924
EHI_115310	DS571357:8133-8688	13.1614	18.9155	1.4372	0.0018	0.00989209	yes	hypothetical protein	3404286
EHI_033250	DS571312:18655-20425	2176.27	3126.17	1.43648	0.00075	0.00491341	yes	polyadenylate-binding protein, putative	3405202	GO:0003723(RNA binding); GO:0003676(nucleic acid binding); GO:0008131(primary amine oxidase activity)		RNA binding; nucleic acid binding; primary amine oxidase activity
EHI_083430	DS571318:23412-25980	91.4888	131.412	1.43637	0.0012	0.0071824	yes	Adapter-related protein complex 3 (AP-3) subunit, putative	6219928	GO:0006886(intracellular protein transport); GO:0016192(vesicle-mediated transport); GO:0005488(binding); GO:0030123(AP-3 adaptor complex); GO:0030117(membrane coat)	intracellular protein transport; vesicle-mediated transport	binding	AP-3 adaptor complex; membrane coat
EHI_080710	DS571414:6973-9085	15.6402	22.4582	1.43593	0.0011	0.0067013	yes	hypothetical protein, conserved	3408623	GO:0046872(metal ion binding); GO:0003676(nucleic acid binding)		metal ion binding; nucleic acid binding
EHI_178120	DS571272:42914-43430	18.1656	26.084	1.4359	0.0009	0.00569468	yes	hypothetical protein	3405808
EHI_136380	DS571222:32844-34017	359.76	516.577	1.43589	0.0014	0.00809573	yes	cysteine desulfurase, putative	3409560	GO:0006520(cellular amino acid metabolic process); GO:0008152(metabolic process); GO:0031071(cysteine desulfurase activity); GO:0016829(lyase activity); GO:0008483(transaminase activity)	cellular amino acid metabolic process; metabolic process	cysteine desulfurase activity; lyase activity; transaminase activity
EHI_159450	DS571167:29143-29479	102.222	146.773	1.43583	0.00075	0.00491341	yes	hypothetical protein	3407576
EHI_035940.1	DS571327:13767-15473	10.7392	15.4107	1.435	0.0014	0.00809573	yes	Rho GTPase activating protein, putative	3403209
EHI_004390	DS571181:34188-37402	9.93421	14.2478	1.43422	0.00345	0.0166896	yes	protein kinase domain containing protein	3406553	GO:0008152(metabolic process); GO:0006468(protein phosphorylation); GO:0005524(ATP binding); GO:0016301(kinase activity); GO:0005515(protein binding); GO:0004672(protein kinase activity)	metabolic process; protein phosphorylation	ATP binding; kinase activity; protein binding; protein kinase activity
EHI_098800	DS571349:12569-13667	659.459	945.584	1.43388	0.00145	0.00831398	yes	hypothetical protein, conserved	3406841	GO:0044237(cellular metabolic process); GO:0006694(steroid biosynthetic process); GO:0003854(3-beta-hydroxy-delta5-steroid dehydrogenase activity); GO:0003824(catalytic activity); GO:0050662(coenzyme binding)	cellular metabolic process; steroid biosynthetic process	3-beta-hydroxy-delta5-steroid dehydrogenase activity; catalytic activity; coenzyme binding
EHI_185410	DS571356:3165-4362	14.6181	20.9552	1.43351	0.0006	0.00408292	yes	26S protease regulatory subunit, putative	3403376	GO:0030163(protein catabolic process); GO:0006508(proteolysis); GO:0005524(ATP binding); GO:0016887(ATPase activity); GO:0016787(hydrolase activity); GO:0005737(cytoplasm)	protein catabolic process; proteolysis	ATP binding; ATPase activity; hydrolase activity	cytoplasm
EHI_019160	DS571351:15063-16391	21.4464	30.7406	1.43337	0.0006	0.00408292	yes	hypothetical protein	3407440
EHI_153560	DS571145:367131-481721	6.32449	9.06279	1.43297	0.72595	0.849582	no	hypothetical protein	3410723	GO:0005488(binding)		binding
EHI_150370	DS571218:24330-24810	22.8508	32.7439	1.43294	0.00025	0.00194499	yes	ubiquitin-conjugating enzyme family protein	3410133	GO:0006464(cellular protein modification process); GO:0006512(obsolete ubiquitin cycle); GO:0004842(ubiquitin-protein transferase activity)	cellular protein modification process; obsolete ubiquitin cycle	ubiquitin-protein transferase activity
EHI_097870	DS571255:10271-10940	135.871	194.679	1.43282	0.00225	0.011846	yes	hypothetical protein, conserved	3407561
EHI_084690	DS571211:14941-16162	56.6793	81.1873	1.4324	0.00125	0.00741897	yes	lecithin:cholesterol acyltransferase domain-containing protein	3409407	GO:0008150(biological_process); GO:0006629(lipid metabolic process); GO:0008374(O-acyltransferase activity); GO:0003674(molecular_function)	biological_process; lipid metabolic process	O-acyltransferase activity; molecular_function
EHI_062480	DS571213:10209-11472	37.5642	53.7967	1.43213	0.0015	0.00854168	yes	cysteine protease, putative	3405448	GO:0006508(proteolysis); GO:0008234(cysteine-type peptidase activity)	proteolysis	cysteine-type peptidase activity
EHI_172510	DS571447:7143-8202	14.2731	20.4388	1.43198	0.0003	0.00227303	yes	acid sphingomyelinase-like phosphodiesterase 3a precursor, putative	3403140	GO:0004767(sphingomyelin phosphodiesterase activity)		sphingomyelin phosphodiesterase activity
EHI_050730	DS571149:52302-153294	24.0579	34.4468	1.43183	0.76885	0.876984	no	hypothetical protein	3410906
EHI_160930	DS571228:28108-29122	18.8759	27.0191	1.43141	0.00085	0.00543977	yes	cysteine synthase A, putative	3402519	GO:0006535(cysteine biosynthetic process from serine); GO:0004124(cysteine synthase activity)	cysteine biosynthetic process from serine	cysteine synthase activity
EHI_038990	DS571190:70358-70571	1.03561	1.48217	1.4312	0.40985	0.586223	no	Protein transport protein SEC61 gamma subunit, putative	3411156	GO:0006886(intracellular protein transport); GO:0006605(protein targeting); GO:0015031(protein transport); GO:0015450(P-P-bond-hydrolysis-driven protein transmembrane transporter activity); GO:0016020(membrane)	intracellular protein transport; protein targeting; protein transport	P-P-bond-hydrolysis-driven protein transmembrane transporter activity	membrane
EHI_099840,EHI_099850	DS571299:31959-34761	106.273	152.064	1.43088	0.0049	0.0220166	yes	hypothetical protein, replication factor C familiy protein	3405586, 3405587	// GO:0006260(DNA replication); GO:0005524(ATP binding); GO:0016887(ATPase activity); GO:0003677(DNA binding)	// DNA replication	// ATP binding; ATPase activity; DNA binding	//
EHI_008390	DS571199:12733-15350	31.7812	45.4708	1.43075	0.0918	0.203027	no	hypothetical protein, conserved	3406870
EHI_001830.1	DS571280:18251-19727	102.703	146.896	1.4303	0.0017	0.00945038	yes	hypothetical protein	3407470
EHI_044570	DS571147:18232-18892	16.2942	23.3029	1.43013	0.00095	0.00595317	yes	hypothetical protein, conserved domain containing	3411516	GO:0005515(protein binding)		protein binding
EHI_152860	DS571145:332962-337866	5.18292	7.41191	1.43006	0.0258	0.0792244	no	hypothetical protein	3409988	GO:0035023(regulation of Rho protein signal transduction); GO:0005089(Rho guanyl-nucleotide exchange factor activity)	regulation of Rho protein signal transduction	Rho guanyl-nucleotide exchange factor activity
EHI_099740	DS571299:15909-17040	22.1848	31.7226	1.42992	0.0008	0.00518176	yes	Flap nuclease, putative	3405575	GO:0006281(DNA repair); GO:0003677(DNA binding); GO:0003824(catalytic activity); GO:0048256(flap endonuclease activity); GO:0004518(nuclease activity)	DNA repair	DNA binding; catalytic activity; flap endonuclease activity; nuclease activity
EHI_140160	DS571254:12028-12748	8.93071	12.7686	1.42974	0.0018	0.00989209	yes	hypothetical protein	3411060
EHI_100080	DS571201:2689-3910	44.8014	64.0543	1.42974	0.00115	0.0069418	yes	acid sphingomyelinase-like phosphodiesterase, putative	3406013	GO:0016787(hydrolase activity); GO:0004767(sphingomyelin phosphodiesterase activity)		hydrolase activity; sphingomyelin phosphodiesterase activity
EHI_185560	DS571356:12502-14635	29.0801	41.5679	1.42943	0.0025	0.0128875	yes	oligopeptidase A, putative	3403902	GO:0006508(proteolysis); GO:0004222(metalloendopeptidase activity); GO:0008944(obsolete oligopeptidase A activity)	proteolysis	metalloendopeptidase activity; obsolete oligopeptidase A activity
EHI_194850	DS571250:1867-3472	60.5706	86.5794	1.4294	0.00165	0.00921925	yes	hypothetical protein	3408174
EHI_159850	DS571167:98155-99139	8.51993	12.1749	1.42899	0.00085	0.00543977	yes	hypothetical protein	3405926	GO:0005515(protein binding); GO:0005737(cytoplasm)		protein binding	cytoplasm
EHI_138790	DS571260:16733-16979	198.701	283.907	1.42882	0.00075	0.00491341	yes	LSM domain containing protein	3404439	GO:0008152(metabolic process); GO:0003674(molecular_function)	metabolic process	molecular_function
EHI_007010	DS571197:65742-69450	8.76891	12.5282	1.42871	0.00085	0.00543977	yes	hypothetical protein	3408794
EHI_135210.2	DS571203:57235-59221	27.5173	39.3095	1.42854	0.00135	0.007868	yes
EHI_135580	DS571679:2188-2637	5.53074	7.90074	1.42851	0.04025	0.110479	no	hypothetical protein	3402184
EHI_107780	DS571406:9122-10748	31.5981	45.1243	1.42807	0.0007	0.00464397	yes	WD domain containing protein	6220087	GO:0005515(protein binding)		protein binding
EHI_083460	DS571318:29844-33240	42.3387	60.4596	1.428	0.01615	0.0552498	no	endonuclease III, putative	3409341	GO:0006281(DNA repair); GO:0006284(base-excision repair); GO:0003677(DNA binding); GO:0003906(DNA-(apurinic or apyrimidinic site) endonuclease activity); GO:0003824(catalytic activity); GO:0005622(intracellular)	DNA repair; base-excision repair	DNA binding; DNA-(apurinic or apyrimidinic site) endonuclease activity; catalytic activity	intracellular
EHI_191200	DS571576:3002-3722	5.2798	7.53901	1.4279	0.0015	0.00854168	yes	hypothetical protein	3402186
EHI_052770	DS571245:13490-16019	24.3142	34.7141	1.42773	0.0011	0.0067013	yes	glycosyl hydrolase, family 31 protein	3405941	GO:0005975(carbohydrate metabolic process); GO:0030246(carbohydrate binding); GO:0003824(catalytic activity); GO:0004553(hydrolase activity, hydrolyzing O-glycosyl compounds)	carbohydrate metabolic process	carbohydrate binding; catalytic activity; hydrolase activity, hydrolyzing O-glycosyl compounds
EHI_110960	DS571279:1414-2935	9.51894	13.5901	1.42769	0.00065	0.00436275	yes	hypothetical protein, conserved	3408708
EHI_004640	DS571181:86314-88525	85.886	122.616	1.42766	0.00195	0.0105598	yes	vesicle-fusing ATPase, putative	3411111	GO:0006888(endoplasmic reticulum to Golgi vesicle-mediated transport); GO:0048219(inter-Golgi cisterna vesicle-mediated transport); GO:0005524(ATP binding); GO:0005515(protein binding)	endoplasmic reticulum to Golgi vesicle-mediated transport; inter-Golgi cisterna vesicle-mediated transport	ATP binding; protein binding
EHI_159730	DS571167:68879-70235	52.7944	75.36	1.42742	0.0015	0.00854168	yes	glycylpeptide N-tetradecanoyltransferase, putative	3407592	GO:0006499(N-terminal protein myristoylation); GO:0004379(glycylpeptide N-tetradecanoyltransferase activity)	N-terminal protein myristoylation	glycylpeptide N-tetradecanoyltransferase activity
EHI_127340	DS571166:86947-89620	19.971	28.4963	1.42688	0.0086	0.0340591	yes	translation initiation factor IF-2, putative	3406622	GO:0005525(GTP binding); GO:0003924(GTPase activity)		GTP binding; GTPase activity
EHI_008720	DS571199:53965-54607	8.64352	12.3311	1.42663	0.0012	0.0071824	yes	hypothetical protein	3407296
EHI_013070	DS571168:41653-64403	4.30598	6.14106	1.42617	0.758	0.870438	no	hypothetical protein	3410641
EHI_071320,EHI_071330	DS571417:12413-14331	8.70608	12.415	1.42601	0.0019	0.0103355	yes	protein kinase, putative, endonuclease V, putative	6220115, 3402496	GO:0006468(protein phosphorylation); GO:0005524(ATP binding); GO:0004672(protein kinase activity) // GO:0006281(DNA repair); GO:0043737(deoxyribonuclease V activity); GO:0004519(endonuclease activity); GO:0005515(protein binding)	protein phosphorylation // DNA repair	ATP binding; protein kinase activity // deoxyribonuclease V activity; endonuclease activity; protein binding	//
EHI_074800	DS571401:17441-17855	947.251	1350.44	1.42564	0.00195	0.0105598	yes	ribosomal protein S25, putative	3403874	GO:0006412(translation); GO:0003735(structural constituent of ribosome); GO:0005840(ribosome)	translation	structural constituent of ribosome	ribosome
EHI_039820	DS571454:2416-3889	30.6085	43.6287	1.42538	0.00085	0.00543977	yes	hypothetical protein	3406276
EHI_093360	DS571594:4516-6517	12.257	17.4696	1.42528	0.0005	0.00350546	yes	5'-3' exonuclease domain containing protein	3410158	GO:0008152(metabolic process); GO:0004527(exonuclease activity); GO:0003676(nucleic acid binding)	metabolic process	exonuclease activity; nucleic acid binding
EHI_100320	DS571201:27672-32475	69.6244	99.2298	1.42522	0.00245	0.0126691	yes	multidrug resistance protein, putative	3406020	GO:0055085(transmembrane transport); GO:0006810(transport); GO:0032440(2-alkenal reductase [NAD(P)] activity); GO:0005524(ATP binding); GO:0016887(ATPase activity); GO:0042626(ATPase-coupled transmembrane transporter activity); GO:0016021(integral component of membrane)	transmembrane transport; transport	2-alkenal reductase [NAD(P)] activity; ATP binding; ATPase activity; ATPase-coupled transmembrane transporter activity	integral component of membrane
EHI_098230	DS571169:14870-15818	40.1475	57.2183	1.4252	0.00155	0.00876422	yes	hypothetical protein, conserved	3407931	GO:0004045(aminoacyl-tRNA hydrolase activity)		aminoacyl-tRNA hydrolase activity
EHI_104950	DS571204:9919-10800	19.5939	27.9237	1.42512	0.0008	0.00518176	yes	epsin-2, putative	6219633
EHI_069590.1	DS571164:122690-123074	1922.23	2739.32	1.42507	0.00165	0.00921925	yes	hypothetical protein	6219455
EHI_096350	DS571163:33306-34899	417.478	594.76	1.42465	0.0011	0.0067013	yes	hypothetical protein	3411223
EHI_144610	DS571508:6140-7310	67.0557	95.5254	1.42457	0.00185	0.0101184	yes	methionine gamma-lyase	3406405	GO:0006520(cellular amino acid metabolic process); GO:0004123(cystathionine gamma-lyase activity); GO:0030170(pyridoxal phosphate binding)	cellular amino acid metabolic process	cystathionine gamma-lyase activity; pyridoxal phosphate binding
EHI_152900.1	DS571145:341634-343535	2.50505	3.5677	1.4242	0.00565	0.0245926	yes	hypothetical protein	6219313
EHI_135110	DS571203:38250-39114	27.6834	39.4213	1.424	0.0005	0.00350546	yes	hypothetical protein	3405964	GO:0006464(cellular protein modification process); GO:0006629(lipid metabolic process); GO:0016627(oxidoreductase activity, acting on the CH-CH group of donors); GO:0005515(protein binding); GO:0005737(cytoplasm); GO:0016021(integral component of membrane)	cellular protein modification process; lipid metabolic process	oxidoreductase activity, acting on the CH-CH group of donors; protein binding	cytoplasm; integral component of membrane
EHI_029220	DS571528:1979-2891	12.9886	18.4941	1.42387	0.00145	0.00831398	yes	peptidase S54 (rhomboid) family protein	3403861	GO:0004252(serine-type endopeptidase activity); GO:0016021(integral component of membrane)		serine-type endopeptidase activity	integral component of membrane
EHI_057850	DS571314:35040-35675	363.556	517.562	1.42361	0.00225	0.011846	yes	40S ribosomal protein S4, putative	6219922	GO:0003723(RNA binding)		RNA binding
EHI_180350	DS571221:29965-31198	63.1506	89.8663	1.42305	0.00225	0.011846	yes	26S protease regulatory subunit, putative	3408146	GO:0030163(protein catabolic process); GO:0006508(proteolysis); GO:0005524(ATP binding); GO:0016887(ATPase activity); GO:0016787(hydrolase activity); GO:0005737(cytoplasm)	protein catabolic process; proteolysis	ATP binding; ATPase activity; hydrolase activity	cytoplasm
EHI_055340.1	DS571416:2805-4444	1.33665	1.90166	1.42271	0.01285	0.046337	yes	RhoGAP domain containing protein	6220110
EHI_127830	DS571270:8761-10828	92.0221	130.919	1.42269	0.0021	0.0112294	yes	long-chain-fatty-acid--CoA ligase, putative	3409359	GO:0006631(fatty acid metabolic process); GO:0008152(metabolic process); GO:0003824(catalytic activity); GO:0004467(long-chain fatty acid-CoA ligase activity)	fatty acid metabolic process; metabolic process	catalytic activity; long-chain fatty acid-CoA ligase activity
EHI_024240	DS571198:3070-5738	9.12723	12.9835	1.4225	0.0046	0.0209501	yes	aldehyde-alcohol dehydrogenase 2, putative	6219615	GO:0008152(metabolic process); GO:0055114(oxidation-reduction process); GO:0008774(acetaldehyde dehydrogenase (acetylating) activity); GO:0046872(metal ion binding); GO:0016491(oxidoreductase activity)	metabolic process; oxidation-reduction process	acetaldehyde dehydrogenase (acetylating) activity; metal ion binding; oxidoreductase activity
EHI_122860	DS571281:24824-25724	3.59003	5.10662	1.42244	0.0058	0.0251071	yes	DNA repair protein RAD51C, putative	3408553	GO:0006281(DNA repair); GO:0005524(ATP binding); GO:0003677(DNA binding); GO:0008094(DNA-dependent ATPase activity)	DNA repair	ATP binding; DNA binding; DNA-dependent ATPase activity
EHI_169860	DS571207:15965-16751	45.4271	64.601	1.42208	0.0011	0.0067013	yes	metallo-beta-lactamase family protein	3410306	GO:0016787(hydrolase activity)		hydrolase activity
EHI_166870	DS571177:21392-22784	27.5019	39.0924	1.42144	0.00155	0.00876422	yes	GTP binding protein, putative	3404821	GO:0005525(GTP binding); GO:0005622(intracellular)		GTP binding	intracellular
EHI_139460	DS571311:29320-30367	203.096	288.682	1.42141	0.00165	0.00921925	yes	nucleosome assembly protein, putative	3405609	GO:0006334(nucleosome assembly); GO:0003674(molecular_function); GO:0005634(nucleus)	nucleosome assembly	molecular_function	nucleus
EHI_184690.1	DS571591:5323-7801	5.90211	8.38789	1.42117	0.00075	0.00491341	yes	hypothetical protein	3410626
EHI_152580	DS571145:186234-293362	9.78531	13.9044	1.42095	0.75715	0.870006	no	Ras guanine nucleotide exchange factor, putative	3411268	GO:0051056(regulation of small GTPase mediated signal transduction); GO:0007264(small GTPase mediated signal transduction); GO:0005085(guanyl-nucleotide exchange factor activity); GO:0005622(intracellular)	regulation of small GTPase mediated signal transduction; small GTPase mediated signal transduction	guanyl-nucleotide exchange factor activity	intracellular
EHI_182770	DS571156:47054-48938	43.6828	62.0599	1.42069	0.00145	0.00831398	yes	hypothetical protein	3409796
EHI_164400	DS571214:35967-36420	245.503	348.754	1.42057	0.0021	0.0112294	yes	ubiquitin-conjugating enzyme family protein	3402952	GO:0006464(cellular protein modification process); GO:0006512(obsolete ubiquitin cycle); GO:0004842(ubiquitin-protein transferase activity)	cellular protein modification process; obsolete ubiquitin cycle	ubiquitin-protein transferase activity
EHI_109690	DS571242:7302-8478	23.2442	33.0145	1.42033	0.001	0.00620433	yes	hypothetical protein, conserved	3406499
EHI_131950	DS571277:22906-25384	5.33534	7.57648	1.42006	0.00045	0.00320105	yes	WD domain containing protein	3406914	GO:0005515(protein binding)		protein binding
EHI_087350	DS571173:12691-14248	18.2618	25.9289	1.41984	0.0028	0.0141034	yes	hypothetical protein, conserved	3402973
EHI_013170	DS571168:80005-81238	77.0952	109.451	1.41969	0.0022	0.0116375	yes	protein kinase domain containing protein	3403939	GO:0006468(protein phosphorylation); GO:0005524(ATP binding); GO:0004672(protein kinase activity); GO:0004674(protein serine/threonine kinase activity)	protein phosphorylation	ATP binding; protein kinase activity; protein serine/threonine kinase activity
EHI_118660	DS571180:41194-43288	6.82811	9.69318	1.4196	0.00065	0.00436275	yes	hypothetical protein	3408434
EHI_104440	DS571185:30060-31317	13.9097	19.7462	1.4196	0.0005	0.00350546	yes	hypothetical protein	3402254	GO:0007165(signal transduction)	signal transduction
EHI_134820.1	DS571193:67379-69087	15.8779	22.54	1.41958	0.00085	0.00543977	yes	hypothetical protein	3406434
EHI_197420.1	DS571157:127541-128789	0.903993	1.283	1.41926	0.08875	0.197972	no	hypothetical protein	3405990
EHI_197790	DS571365:6693-7878	10.7714	15.2778	1.41837	0.0007	0.00464397	yes	PH domain containing protein kinase, putative	3405135	GO:0006468(protein phosphorylation); GO:0005524(ATP binding); GO:0004672(protein kinase activity)	protein phosphorylation	ATP binding; protein kinase activity
EHI_064590	DS571196:47675-48095	10.1194	14.3526	1.41833	0.01115	0.0415541	yes	hypothetical protein	6219609
EHI_178730	DS571154:77337-78543	16.3208	23.1411	1.41789	0.0006	0.00408292	yes	hypothetical protein	3410565
EHI_006860	DS571197:40377-41238	3251.64	4608.73	1.41736	0.0009	0.00569468	yes	60S ribosomal protein L5, putative	3408788	GO:0006412(translation); GO:0008097(5S rRNA binding); GO:0003735(structural constituent of ribosome); GO:0005622(intracellular); GO:0005840(ribosome)	translation	5S rRNA binding; structural constituent of ribosome	intracellular; ribosome
EHI_166890	DS571177:23901-25815	5.95108	8.43302	1.41706	0.00065	0.00436275	yes	ABC transporter, putative	3404823	GO:0005524(ATP binding); GO:0016887(ATPase activity); GO:0015416(ATPase-coupled organic phosphonate transmembrane transporter activity); GO:0016020(membrane)		ATP binding; ATPase activity; ATPase-coupled organic phosphonate transmembrane transporter activity	membrane
EHI_074030	DS571232:14498-16613	7.04709	9.98497	1.41689	0.00065	0.00436275	yes	hypothetical protein	3407879
EHI_172380	DS571447:114-1028	1.8791	2.66243	1.41686	0.0413	0.112674	no	hypothetical protein	6220166
EHI_069270	DS571164:54445-55909	166.786	236.185	1.4161	0.00235	0.0122586	yes	hypothetical protein	3409618
EHI_112020.1	DS571329:12904-13441	15.771	22.3304	1.41592	0.00295	0.0147051	yes	hypothetical protein	3406835
EHI_042690	DS571561:1743-2367	39.5385	55.9826	1.4159	0.00065	0.00436275	yes	high mobility group (HMG) box domain containing protein	3408750	GO:0006355(regulation of transcription, DNA-templated); GO:0003677(DNA binding)	regulation of transcription, DNA-templated	DNA binding
EHI_074000.1	DS571232:7859-10262	7.78929	11.0267	1.41562	0.1192	0.245328	no	hypothetical protein	6219724
EHI_164430,EHI_164440	DS571214:42216-45345	45.5619	64.4822	1.41527	0.003	0.0149019	yes	actinin-like protein, putative, actinin-like protein, putative	3402620, 3408742	GO:0005509(calcium ion binding); GO:0005515(protein binding) // GO:0008150(biological_process); GO:0005509(calcium ion binding); GO:0005515(protein binding)	// biological_process	calcium ion binding; protein binding // calcium ion binding; protein binding	//
EHI_153720	DS571145:486566-526656	57.2059	80.9581	1.41521	0.15095	0.291384	no	long-chain-fatty-acid--CoA ligase, putative	3410730	GO:0006631(fatty acid metabolic process); GO:0008152(metabolic process); GO:0003824(catalytic activity); GO:0004467(long-chain fatty acid-CoA ligase activity)	fatty acid metabolic process; metabolic process	catalytic activity; long-chain fatty acid-CoA ligase activity
EHI_060860	DS571413:4600-5500	53.9654	76.3683	1.41513	0.0011	0.0067013	yes	D-3-phosphoglycerate dehydrogenase, putative	3406457	GO:0006564(L-serine biosynthetic process); GO:0008152(metabolic process); GO:0055114(oxidation-reduction process); GO:0051287(NAD binding); GO:0016616(oxidoreductase activity, acting on the CH-OH group of donors, NAD or NADP as acceptor); GO:0004617(phosphoglycerate dehydrogenase activity)	L-serine biosynthetic process; metabolic process; oxidation-reduction process	NAD binding; oxidoreductase activity, acting on the CH-OH group of donors, NAD or NADP as acceptor; phosphoglycerate dehydrogenase activity
EHI_160870,EHI_160880	DS571228:16376-20327	77.8354	110.123	1.41482	0.00625	0.0265867	yes	hypothetical protein, hypothetical protein	3402513, 3402514	GO:0004871(obsolete signal transducer activity) // GO:0005085(guanyl-nucleotide exchange factor activity)	//	obsolete signal transducer activity // guanyl-nucleotide exchange factor activity	//
EHI_146950	DS571374:8658-9915	234.672	331.891	1.41428	0.0026	0.0132906	yes	histidine acid phosphatase family protein	3404010	GO:0008152(metabolic process); GO:0003993(acid phosphatase activity)	metabolic process	acid phosphatase activity
EHI_171290	DS571305:8960-11534	11.6879	16.5294	1.41423	0.0008	0.00518176	yes	hypothetical protein	3404252
EHI_098970	DS571657:28-757	5.76018	8.13965	1.41309	0.00375	0.0178222	yes	hypothetical protein, conserved	6220400	GO:0005525(GTP binding)		GTP binding
EHI_051060	DS571149:171958-175447	739.321	1043.77	1.4118	0.00065	0.00436275	yes	pyruvate:ferredoxin oxidoreductase	3411366	GO:0022900(electron transport chain); GO:0008152(metabolic process); GO:0006118(obsolete electron transport); GO:0055114(oxidation-reduction process); GO:0003824(catalytic activity); GO:0009055(electron transfer activity); GO:0005506(iron ion binding); GO:0051536(iron-sulfur cluster binding); GO:0016491(oxidoreductase activity); GO:0016903(oxidoreductase activity, acting on the aldehyde or oxo gr…	electron transport chain; metabolic process; obsolete electron transport; oxidation-reduction process	catalytic activity; electron transfer activity; iron ion binding; iron-sulfur cluster binding; oxidoreductase activity; oxidoreductase activity, acting on the aldehyde or oxo group of donors; pyruvate dehydrogenase (NADP+) activity; thiamine pyrophosphate binding
EHI_003260	DS571458:3351-4134	101.17	142.797	1.41146	0.00205	0.0110048	yes	hypothetical protein	3403617
EHI_086160	DS571235:39666-39945	2.81768	3.9766	1.4113	0.27005	0.438975	no	hypothetical protein	3407392	GO:0006468(protein phosphorylation); GO:0005524(ATP binding); GO:0004672(protein kinase activity)	protein phosphorylation	ATP binding; protein kinase activity
EHI_030130	DS571253:12036-14370	4.43435	6.25727	1.41109	0.0012	0.0071824	yes	hypothetical protein	3408094	GO:0005488(binding)		binding
EHI_135200	DS571203:55198-55882	15.2647	21.5377	1.41095	0.0008	0.00518176	yes	hypothetical protein	3404044
EHI_125980	DS571160:79745-80390	7.65302	10.7956	1.41063	0.00595	0.0255748	yes	hypothetical protein	3404706	GO:0005525(GTP binding); GO:0003924(GTPase activity)		GTP binding; GTPase activity
EHI_006070	DS571227:36729-37401	438.176	618.036	1.41047	0.003	0.0149019	yes	hypothetical protein	3407736	GO:0003676(nucleic acid binding)		nucleic acid binding
EHI_136160	DS571222:6749-7919	970.741	1369.09	1.41036	0.00095	0.00595317	yes	calreticulin, putative	3409565	GO:0006457(protein folding); GO:0005509(calcium ion binding); GO:0005515(protein binding); GO:0051082(unfolded protein binding); GO:0005783(endoplasmic reticulum)	protein folding	calcium ion binding; protein binding; unfolded protein binding	endoplasmic reticulum
EHI_165070	DS571217:3053-4025	685.534	966.811	1.4103	0.0024	0.0124708	yes	estradiol 17-beta-dehydrogenase, putative	3406535	GO:0008202(steroid metabolic process); GO:0004303(estradiol 17-beta-dehydrogenase activity)	steroid metabolic process	estradiol 17-beta-dehydrogenase activity
EHI_000650	DS571186:52628-54074	8.051	11.3528	1.41011	0.00115	0.0069418	yes	hypothetical protein	3407504
EHI_065370	DS571302:35021-35984	6.15294	8.67594	1.41005	0.0014	0.00809573	yes	hypothetical protein	3406699
EHI_153040	DS571145:367131-481721	8.97993	12.6609	1.40991	0.60565	0.760505	no	hypothetical protein	3410716
EHI_153550	DS571145:367131-481721	0.606531	0.855138	1.40988	0.7403	0.85849	no	hypothetical protein	6219312
EHI_076030,EHI_076140	DS571350:16927-22709	8.47097	11.9426	1.40983	0.04	0.109925	no	hypothetical protein, hypothetical protein	6219993, 6219994	GO:0005488(binding) //	//	binding //	//
EHI_015320	DS571202:32082-32316	1.05252	1.48374	1.4097	0.59315	0.750504	no	60S ribosomal protein L37	3408808	GO:0042254(ribosome biogenesis); GO:0006412(translation); GO:0003735(structural constituent of ribosome); GO:0005622(intracellular); GO:0005840(ribosome)	ribosome biogenesis; translation	structural constituent of ribosome	intracellular; ribosome
EHI_114920	DS571338:14501-14828	296.981	418.561	1.40939	0.0027	0.013713	yes	60S ribosomal protein L35a, putative	3405371	GO:0006412(translation); GO:0003735(structural constituent of ribosome); GO:0005622(intracellular); GO:0005840(ribosome)	translation	structural constituent of ribosome	intracellular; ribosome
EHI_099720	DS571299:14239-14688	323.646	456.014	1.40899	0.0028	0.0141034	yes	hypothetical protein	3405573
EHI_007480	DS571178:5153-7127	21.5678	30.3855	1.40884	0.0058	0.0251071	yes	villin, putative	3409117	GO:0007010(cytoskeleton organization); GO:0003779(actin binding); GO:0051015(actin filament binding)	cytoskeleton organization	actin binding; actin filament binding
EHI_000780	DS571186:80045-84971	3.64399	5.13346	1.40875	0.0034	0.0164825	yes	chromodomain-helicase-DNA-binding protein, putative	3407478	GO:0006333(chromatin assembly or disassembly); GO:0005524(ATP binding); GO:0003677(DNA binding); GO:0003682(chromatin binding); GO:0004386(helicase activity); GO:0000785(chromatin); GO:0005634(nucleus)	chromatin assembly or disassembly	ATP binding; DNA binding; chromatin binding; helicase activity	chromatin; nucleus
EHI_076890	DS571229:26437-28219	9.44675	13.306	1.40853	0.0006	0.00408292	yes	hypothetical protein, conserved	3409249	GO:0006464(cellular protein modification process); GO:0004835(tubulin-tyrosine ligase activity)	cellular protein modification process	tubulin-tyrosine ligase activity
EHI_005910	DS571227:12790-15693	29.3509	41.3413	1.40852	0.0055	0.0240965	yes	Rho guanine nucleotide exchange factor, putative	3407752	GO:0035023(regulation of Rho protein signal transduction); GO:0005089(Rho guanyl-nucleotide exchange factor activity); GO:0005622(intracellular)	regulation of Rho protein signal transduction	Rho guanyl-nucleotide exchange factor activity	intracellular
EHI_103840	DS571158:131553-134208	2.95813	4.16558	1.40818	0.00175	0.00967583	yes	DNA repair protein, putative	3407677	GO:0005524(ATP binding); GO:0003677(DNA binding); GO:0004386(helicase activity); GO:0003676(nucleic acid binding)		ATP binding; DNA binding; helicase activity; nucleic acid binding
EHI_067090	DS571445:13854-14493	1060.35	1493.02	1.40804	0.00245	0.0126691	yes	hypothetical protein	3403128
EHI_064100	DS571569:2934-7794	3.87419	5.45478	1.40798	0.003	0.0149019	yes	hypothetical protein	3404516	GO:0005525(GTP binding); GO:0051020(GTPase binding); GO:0005085(guanyl-nucleotide exchange factor activity)		GTP binding; GTPase binding; guanyl-nucleotide exchange factor activity
EHI_093820,EHI_093830	DS571179:26038-30477	30.5667	43.0282	1.40768	0.006	0.0257598	yes	hypothetical protein, hypothetical protein	3411595, 3411594	GO:0006351(transcription, DNA-templated); GO:0003677(DNA binding); GO:0003899(DNA-directed 5'-3' RNA polymerase activity); GO:0005634(nucleus) // GO:0005488(binding)	transcription, DNA-templated //	DNA binding; DNA-directed 5'-3' RNA polymerase activity // binding	nucleus //
EHI_020250	DS571339:10458-11658	94.3838	132.842	1.40747	0.0036	0.0172644	yes	lecithin:cholesterol acyltransferase domain-containing protein	3403482	GO:0008150(biological_process); GO:0006629(lipid metabolic process); GO:0008374(O-acyltransferase activity); GO:0003674(molecular_function)	biological_process; lipid metabolic process	O-acyltransferase activity; molecular_function
EHI_147570	DS571303:32858-33386	1780.4	2505.58	1.40731	0.00165	0.00921925	yes	Rho GDP exchange inhibitor, putative	3408847	GO:0005094(Rho GDP-dissociation inhibitor activity); GO:0005737(cytoplasm)		Rho GDP-dissociation inhibitor activity	cytoplasm
EHI_168290	DS571263:21689-22248	59.5227	83.7656	1.40729	0.00075	0.00491341	yes	hypothetical protein	3405230
EHI_139450	DS571311:27694-29170	9.36317	13.1736	1.40696	0.0007	0.00464397	yes	Ras guanine nucleotide exchange factor, putative	3405610	GO:0051056(regulation of small GTPase mediated signal transduction); GO:0007264(small GTPase mediated signal transduction); GO:0005085(guanyl-nucleotide exchange factor activity); GO:0005622(intracellular)	regulation of small GTPase mediated signal transduction; small GTPase mediated signal transduction	guanyl-nucleotide exchange factor activity	intracellular
EHI_054760,EHI_054770.1	DS571225:31774-34635	6.98913	9.83298	1.4069	0.0012	0.0071824	yes	peptidyl prolyl cis-trans isomerase, putative	3409111, 3406372	GO:0006457(protein folding); GO:0000413(protein peptidyl-prolyl isomerization); GO:0003676(nucleic acid binding); GO:0003755(peptidyl-prolyl cis-trans isomerase activity) //	protein folding; protein peptidyl-prolyl isomerization //	nucleic acid binding; peptidyl-prolyl cis-trans isomerase activity //	//
EHI_195130	DS571250:46387-47668	62.3556	87.7241	1.40684	0.00245	0.0126691	yes	transporter, auxin efflux carrier (AEC) family	3408155	GO:0055085(transmembrane transport); GO:0006810(transport); GO:0005215(transporter activity); GO:0016021(integral component of membrane)	transmembrane transport; transport	transporter activity	integral component of membrane
EHI_198710	DS571165:31198-31768	54.6038	76.8119	1.40671	0.0011	0.0067013	yes	hypothetical protein, conserved	3409507	GO:0005777(peroxisome)			peroxisome
EHI_125160	DS571290:5426-6728	7.19975	10.1267	1.40653	0.00155	0.00876422	yes	guanine nucleotide exchange factor, putative	3402920	GO:0035023(regulation of Rho protein signal transduction); GO:0005089(Rho guanyl-nucleotide exchange factor activity); GO:0005622(intracellular)	regulation of Rho protein signal transduction	Rho guanyl-nucleotide exchange factor activity	intracellular
EHI_055400	DS571416:9899-13196	28.0585	39.461	1.40638	0.0023	0.0120539	yes	NAD(P)( ) transhydrogenase (AB-specific), alpha subunit, putative	6220108	GO:0006118(obsolete electron transport); GO:0055114(oxidation-reduction process); GO:1902600(proton transmembrane transport); GO:0008750(NAD(P)+ transhydrogenase (AB-specific) activity); GO:0008746(NAD(P)+ transhydrogenase activity); GO:0016491(oxidoreductase activity)	obsolete electron transport; oxidation-reduction process; proton transmembrane transport	NAD(P)+ transhydrogenase (AB-specific) activity; NAD(P)+ transhydrogenase activity; oxidoreductase activity
EHI_004510	DS571181:61823-62870	7.2767	10.233	1.40627	0.00295	0.0147051	yes	peptidase, C54 family	3411050	GO:0006508(proteolysis); GO:0008233(peptidase activity)	proteolysis	peptidase activity
EHI_160980	DS571228:37830-38745	5380.09	7562.32	1.40561	0.0009	0.00569468	yes	hypothetical protein	3403531	GO:0008150(biological_process); GO:0003674(molecular_function)	biological_process	molecular_function
EHI_045190	DS571147:108956-109518	17.4575	24.533	1.4053	0.0023	0.0120539	yes	clathrin adaptor complex small chain, putative	3411619	GO:0006886(intracellular protein transport); GO:0015031(protein transport); GO:0005215(transporter activity); GO:0030662(coated vesicle membrane)	intracellular protein transport; protein transport	transporter activity	coated vesicle membrane
EHI_019620.1	DS571446:2922-4779	13.1648	18.4972	1.40505	0.0008	0.00518176	yes	serine/threonine-protein phosphatase 2A 65 kDa regulatory subunit A, putative	6220165
EHI_062470	DS571213:8449-9487	1.195	1.67864	1.40472	0.08175	0.186557	no	hypothetical protein	3405447
EHI_103310	DS571158:24895-25756	145.129	203.86	1.40468	0.00335	0.0162877	yes	60S ribosomal protein L7a, putative	3406746	GO:0006412(translation); GO:0003735(structural constituent of ribosome)	translation	structural constituent of ribosome
EHI_121830.1	DS571276:27305-28265	10.4888	14.7331	1.40465	0.00105	0.00644973	yes	cyclin family protein	3406096
EHI_176970	DS571175:2438-4757	57.9313	81.3203	1.40374	0.00475	0.0214668	yes	cdc48-like protein, putative	3405211	GO:0005524(ATP binding); GO:0016787(hydrolase activity); GO:0008568(microtubule-severing ATPase activity)		ATP binding; hydrolase activity; microtubule-severing ATPase activity
EHI_001940.2	DS571280:32437-32764	903.19	1267.74	1.40362	0.0039	0.0183683	yes
EHI_194860	DS571250:5049-8316	16.5112	23.1738	1.40352	0.00235	0.0122586	yes	DNA damage-binding protein, putative	3408175	GO:0008150(biological_process); GO:0003676(nucleic acid binding); GO:0005515(protein binding); GO:0005634(nucleus)	biological_process	nucleic acid binding; protein binding	nucleus
EHI_026340	DS571286:13964-35717	3884.39	5449.84	1.40301	0.0764	0.177648	no	thioredoxin, putative	3409693	GO:0045454(cell redox homeostasis); GO:0016209(antioxidant activity); GO:0016853(isomerase activity); GO:0016491(oxidoreductase activity); GO:0003756(protein disulfide isomerase activity)	cell redox homeostasis	antioxidant activity; isomerase activity; oxidoreductase activity; protein disulfide isomerase activity
EHI_159580	DS571167:44103-56669	14.4447	20.263	1.4028	0.52025	0.687679	no	protein kinase, putative	3407564	GO:0006468(protein phosphorylation); GO:0005524(ATP binding); GO:0004672(protein kinase activity); GO:0004674(protein serine/threonine kinase activity)	protein phosphorylation	ATP binding; protein kinase activity; protein serine/threonine kinase activity
EHI_123490	DS571490:481-2155	5.57812	7.82294	1.40243	0.0013	0.00764319	yes	heat shock protein 70, putative	3401848	GO:0032440(2-alkenal reductase [NAD(P)] activity)		2-alkenal reductase [NAD(P)] activity
EHI_118910	DS571180:90459-91020	82.7915	116.088	1.40217	0.0015	0.00854168	yes	guanylate kinase, putative	3408444	GO:0006163(purine nucleotide metabolic process); GO:0004385(guanylate kinase activity)	purine nucleotide metabolic process	guanylate kinase activity
EHI_114130	DS571251:9133-12434	1.93316	2.70966	1.40167	0.0016	0.0089847	yes	protein kinase domain containing protein	3406084	GO:0006468(protein phosphorylation); GO:0005524(ATP binding); GO:0004672(protein kinase activity)	protein phosphorylation	ATP binding; protein kinase activity
EHI_118490.1	DS571180:20269-21239	20.045	28.0939	1.40154	0.0014	0.00809573	yes	hypothetical protein	3404207
EHI_174900	DS571189:34444-35253	28.2713	39.6091	1.40104	0.00115	0.0069418	yes	hypothetical protein, conserved	3407647
EHI_084980	DS571211:46586-50177	4.74138	6.64211	1.40088	0.22565	0.38741	no	hypothetical protein	3406454	GO:0035023(regulation of Rho protein signal transduction); GO:0005089(Rho guanyl-nucleotide exchange factor activity); GO:0005622(intracellular)	regulation of Rho protein signal transduction	Rho guanyl-nucleotide exchange factor activity	intracellular
EHI_182970	DS571156:83016-84102	86.7662	121.542	1.4008	0.0032	0.0157186	yes	hypothetical protein, conserved	3409288
EHI_065890	DS571192:77069-78809	15.0454	21.0701	1.40043	0.00115	0.0069418	yes	hypothetical protein	3407978
EHI_118700	DS571180:49840-50645	47.6511	66.7216	1.40021	0.00135	0.007868	yes	hypothetical protein	6219548
EHI_141910	DS571161:61729-62068	89.3741	125.106	1.3998	0.0008	0.00518176	yes	LSM domain containing protein	3408951	GO:0008152(metabolic process); GO:0003674(molecular_function)	metabolic process	molecular_function
EHI_189300	DS571262:6628-8130	0.890921	1.24707	1.39975	0.03885	0.107562	no	glycogen phosphorylase, putative	6219798	GO:0005975(carbohydrate metabolic process); GO:0008184(glycogen phosphorylase activity); GO:0004645(phosphorylase activity)	carbohydrate metabolic process	glycogen phosphorylase activity; phosphorylase activity
EHI_000410	DS571186:12313-13396	26.3295	36.8368	1.39907	0.001	0.00620433	yes	alcohol dehydrogenase, putative	3407059	GO:0008152(metabolic process); GO:0055114(oxidation-reduction process); GO:0004022(alcohol dehydrogenase (NAD) activity); GO:0046872(metal ion binding); GO:0016491(oxidoreductase activity)	metabolic process; oxidation-reduction process	alcohol dehydrogenase (NAD) activity; metal ion binding; oxidoreductase activity
EHI_012940.1	DS571168:14176-17401	7.31005	10.2209	1.3982	0.0014	0.00809573	yes	hypothetical protein	3410661
EHI_128230	DS571270:46115-46865	0.801643	1.12072	1.39803	0.1897	0.342438	no	midasin, putative	6219822
EHI_069980	DS571450:8465-10430	7.19789	10.0627	1.39801	0.0007	0.00464397	yes	DNA replication licensing factor	3403062	GO:0006270(DNA replication initiation); GO:0005524(ATP binding); GO:0003677(DNA binding); GO:0008094(DNA-dependent ATPase activity)	DNA replication initiation	ATP binding; DNA binding; DNA-dependent ATPase activity
EHI_095120	DS571264:24156-25173	39.2142	54.8198	1.39796	0.0015	0.00854168	yes	phospholipid cytidylyltransferase, putative	3404098	GO:0009058(biosynthetic process); GO:0003824(catalytic activity); GO:0004306(ethanolamine-phosphate cytidylyltransferase activity); GO:0016779(nucleotidyltransferase activity)	biosynthetic process	catalytic activity; ethanolamine-phosphate cytidylyltransferase activity; nucleotidyltransferase activity
EHI_087870,EHI_087880,EHI_087890	DS571173:85063-100223	20.611	28.8054	1.39757	0.1783	0.328082	no	hypothetical protein, pro protein convertase subtilisin/kexinType 5 precursor, putative, leucine-rich repeat containing protein	3410226, 3402211, 3410228	// // GO:0005515(protein binding)	// //	// // protein binding	// //
EHI_069320.1	DS571164:64343-64910	0.427573	0.597544	1.39753	0.45155	0.626191	no	C2 domain containing protein	3409613
EHI_141980.1	DS571161:75484-77539	2.41355	3.37275	1.39742	0.00735	0.0301475	yes	hypothetical protein, conserved	3408944
EHI_007150	DS571323:284-2753	1.8748	2.61964	1.39729	0.0308	0.090399	no	mitochondrial-type heat shock protein 70	6219937	GO:0032440(2-alkenal reductase [NAD(P)] activity)		2-alkenal reductase [NAD(P)] activity
EHI_023270	DS571153:101186-103919	25.048	34.9856	1.39674	0.00285	0.0143058	yes	Ras guanine nucleotide exchange factor, putative	3409962	GO:0051056(regulation of small GTPase mediated signal transduction); GO:0007264(small GTPase mediated signal transduction); GO:0005085(guanyl-nucleotide exchange factor activity); GO:0005622(intracellular)	regulation of small GTPase mediated signal transduction; small GTPase mediated signal transduction	guanyl-nucleotide exchange factor activity	intracellular
EHI_122100	DS571708:4541-5156	19.7831	27.6318	1.39674	0.00095	0.00595317	yes	acetyltransferase, putative	6220439	GO:0016407(acetyltransferase activity); GO:0008925(maltose O-acetyltransferase activity); GO:0016746(transferase activity, transferring acyl groups)		acetyltransferase activity; maltose O-acetyltransferase activity; transferase activity, transferring acyl groups
EHI_054180	DS571309:16565-19043	26.7664	37.3842	1.39668	0.003	0.0149019	yes	GTP-binding protein, putative	3404147	GO:0005525(GTP binding)		GTP binding
EHI_007300	DS571323:13831-14795	32.1659	44.8796	1.39525	0.00085	0.00543977	yes	hypothetical protein	3404577
EHI_141380	DS571161:17288-18797	23.5774	32.8905	1.395	0.00165	0.00921925	yes	leucine-rich repeat containing protein	3403693	GO:0005515(protein binding)		protein binding
EHI_053420	DS571370:3810-4559	66.6397	92.954	1.39487	0.00175	0.00967583	yes	Rab family GTPase	3408542	GO:0007264(small GTPase mediated signal transduction); GO:0005525(GTP binding); GO:0003924(GTPase activity); GO:0005622(intracellular)	small GTPase mediated signal transduction	GTP binding; GTPase activity	intracellular
EHI_045420	DS571147:143473-146365	29.4416	41.0633	1.39474	0.01025	0.038972	yes	hypothetical protein	3407893
EHI_073650	DS571171:90974-92033	349.689	487.7	1.39467	0.00265	0.0134932	yes	mitogen-activated protein kinase	3408282	GO:0006468(protein phosphorylation); GO:0005524(ATP binding); GO:0004707(MAP kinase activity); GO:0004672(protein kinase activity)	protein phosphorylation	ATP binding; MAP kinase activity; protein kinase activity
EHI_082580	DS571295:24434-29445	7.61141	10.6143	1.39452	0.0673	0.161696	no	hypothetical protein	6219879	GO:0016021(integral component of membrane)			integral component of membrane
EHI_001990	DS571280:40754-41948	29.4358	41.0456	1.39441	0.00165	0.00921925	yes	alpha-1,3-mannosyltransferase ALG2, putative	3407528	GO:0006488(dolichol-linked oligosaccharide biosynthetic process); GO:0000033(alpha-1,3-mannosyltransferase activity)	dolichol-linked oligosaccharide biosynthetic process	alpha-1,3-mannosyltransferase activity
EHI_119550	DS571342:14437-15947	10.1219	14.1077	1.39378	0.00265	0.0134932	yes	CCR4/NOT transcription complex subunit 3, putative	3405781	GO:0006355(regulation of transcription, DNA-templated); GO:0030528(obsolete transcription regulator activity); GO:0005634(nucleus)	regulation of transcription, DNA-templated	obsolete transcription regulator activity	nucleus
EHI_080200	DS571380:613-1309	19.9193	27.7601	1.39363	0.0016	0.0089847	yes	surface antigen ariel1, putative	6220039
EHI_180370	DS571221:32835-33534	25.3214	35.2838	1.39344	0.00155	0.00876422	yes	hypothetical protein	3408148	GO:0016021(integral component of membrane)			integral component of membrane
EHI_070770	DS571284:29225-29858	20.5737	28.6613	1.3931	0.00145	0.00831398	yes	hypothetical protein	3408714
EHI_047810	DS571341:23349-25659	138.77	193.194	1.39219	0.00475	0.0214668	yes	hypothetical protein	3404909	GO:0006430(lysyl-tRNA aminoacylation); GO:0006418(tRNA aminoacylation for protein translation); GO:0005524(ATP binding); GO:0004812(aminoacyl-tRNA ligase activity); GO:0004824(lysine-tRNA ligase activity); GO:0003676(nucleic acid binding); GO:0000166(nucleotide binding); GO:0000049(tRNA binding); GO:0005737(cytoplasm)	lysyl-tRNA aminoacylation; tRNA aminoacylation for protein translation	ATP binding; aminoacyl-tRNA ligase activity; lysine-tRNA ligase activity; nucleic acid binding; nucleotide binding; tRNA binding	cytoplasm
EHI_050280	DS571149:14781-15552	3522.02	4903.25	1.39217	0.0011	0.0067013	yes	40S ribosomal protein S3a, putative	3402851	GO:0006412(translation); GO:0003735(structural constituent of ribosome); GO:0005622(intracellular); GO:0005840(ribosome)	translation	structural constituent of ribosome	intracellular; ribosome
EHI_029380	DS571528:8518-8842	37.7264	52.5107	1.39188	0.00195	0.0105598	yes	thioredoxin, putative	3403868	GO:0045454(cell redox homeostasis)	cell redox homeostasis
EHI_192810	DS571384:13244-13865	870.766	1211.76	1.3916	0.00275	0.0139024	yes	small GTPase Rab7A	3403492	GO:0007264(small GTPase mediated signal transduction); GO:0005525(GTP binding); GO:0003924(GTPase activity); GO:0004767(sphingomyelin phosphodiesterase activity); GO:0005622(intracellular)	small GTPase mediated signal transduction	GTP binding; GTPase activity; sphingomyelin phosphodiesterase activity	intracellular
EHI_091690	DS571461:3613-4108	1.14807	1.59755	1.39151	0.17355	0.321653	no	hypothetical protein	3403439
EHI_138770.1	DS571260:15291-15611	6712.62	9338.71	1.39122	0.00315	0.0155158	yes	60S acidic ribosomal protein P2, putative	3404438
EHI_000910	DS571210:16133-17915	21.0596	29.2971	1.39115	0.00235	0.0122586	yes	Sec1 family protein	3404621	GO:0006904(vesicle docking involved in exocytosis); GO:0016192(vesicle-mediated transport)	vesicle docking involved in exocytosis; vesicle-mediated transport
EHI_159560	DS571167:43226-43994	2.05299	2.8554	1.39085	0.0606	0.149599	no	cyclin C, putative	3407566
EHI_023320	DS571153:110261-113348	22.2203	30.9044	1.39082	0.0043	0.0198352	yes	hypothetical protein, conserved	3409957
EHI_117980	DS571183:31522-32046	19.2003	26.7008	1.39064	0.0032	0.0157186	yes	hypothetical protein	3410370
EHI_167500	DS571534:6279-8124	3.74169	5.20276	1.39048	0.0026	0.0132906	yes	hypothetical protein	3408216
EHI_076870	DS571229:22851-23709	1844.42	2564.57	1.39045	0.00305	0.015102	yes	3-oxo-5-alpha-steroid 4-dehydrogenase domain-containing protein	3409244	GO:0006629(lipid metabolic process); GO:0003865(3-oxo-5-alpha-steroid 4-dehydrogenase activity); GO:0016627(oxidoreductase activity, acting on the CH-CH group of donors); GO:0005515(protein binding); GO:0005737(cytoplasm); GO:0016021(integral component of membrane)	lipid metabolic process	3-oxo-5-alpha-steroid 4-dehydrogenase activity; oxidoreductase activity, acting on the CH-CH group of donors; protein binding	cytoplasm; integral component of membrane
EHI_106260.1	DS571236:23114-30755	7.13302	9.91758	1.39038	0.0058	0.0251071	yes	hypothetical protein	6219730
EHI_012970.1	DS571168:17620-22395	2.01852	2.8064	1.39033	0.6626	0.804576	no	hypothetical protein	6219474
EHI_146330	DS571398:6728-8504	108.73	151.17	1.39032	0.0028	0.0141034	yes	calpain large subunit domain III containing protein	3404219	GO:0006508(proteolysis); GO:0004198(calcium-dependent cysteine-type endopeptidase activity); GO:0005622(intracellular)	proteolysis	calcium-dependent cysteine-type endopeptidase activity	intracellular
EHI_136940,EHI_136950	DS571287:347-3038	7.47555	10.3871	1.38948	0.0028	0.0141034	yes	AIG1 family protein, AIG1 family protein, putative	3403004, 3403002	GO:0008150(biological_process); GO:0005525(GTP binding) // GO:0005525(GTP binding)	biological_process //	GTP binding // GTP binding	//
EHI_159720	DS571167:66769-67618	3.29134	4.57295	1.38939	0.0107	0.0402791	yes	RhoGAP domain containing protein	6219467	GO:0007165(signal transduction); GO:0005622(intracellular)	signal transduction		intracellular
EHI_009610	DS571184:70437-70797	22.0161	30.5877	1.38933	0.0047	0.0212968	yes	CBF/NF-Y transcription factor family protein	3408967	GO:0019219(regulation of nucleobase-containing compound metabolic process); GO:0030528(obsolete transcription regulator activity); GO:0046982(protein heterodimerization activity)	regulation of nucleobase-containing compound metabolic process	obsolete transcription regulator activity; protein heterodimerization activity
EHI_024640	DS571198:65769-67296	35.8542	49.8127	1.38931	0.0025	0.0128875	yes	leucine-rich repeat containing protein	3406602	GO:0004721(phosphoprotein phosphatase activity); GO:0005515(protein binding)		phosphoprotein phosphatase activity; protein binding
EHI_024660	DS571198:70634-70907	13.1301	18.2347	1.38877	0.0551	0.139182	no	chitinase Jessie, putative	3406605
EHI_025430	DS571233:37471-38180	65.0122	90.2724	1.38855	0.00225	0.011846	yes	hypothetical protein	3407270	GO:0030246(carbohydrate binding)		carbohydrate binding
EHI_095940	DS571239:48073-49311	47.9356	66.5481	1.38828	0.00285	0.0143058	yes	protein kinase, putative	3409198	GO:0006468(protein phosphorylation); GO:0005524(ATP binding); GO:0004672(protein kinase activity)	protein phosphorylation	ATP binding; protein kinase activity
EHI_137680	DS571187:13707-17004	3.71224	5.15295	1.3881	0.00285	0.0143058	yes	protein with RhoGEF and ArfGAP domains	3408373	GO:0043087(regulation of GTPase activity); GO:0035023(regulation of Rho protein signal transduction); GO:0005096(GTPase activator activity); GO:0005089(Rho guanyl-nucleotide exchange factor activity); GO:0005515(protein binding); GO:0005622(intracellular)	regulation of GTPase activity; regulation of Rho protein signal transduction	GTPase activator activity; Rho guanyl-nucleotide exchange factor activity; protein binding	intracellular
EHI_103790	DS571158:120274-122275	3.01921	4.19072	1.38802	0.0047	0.0212968	yes	tubulin interacting protein, putative	3407666	GO:0000226(microtubule cytoskeleton organization); GO:0007020(microtubule nucleation); GO:0043015(gamma-tubulin binding); GO:0005815(microtubule organizing center); GO:0000922(spindle pole)	microtubule cytoskeleton organization; microtubule nucleation	gamma-tubulin binding	microtubule organizing center; spindle pole
EHI_194570	DS571191:64991-66167	20.683	28.7049	1.38785	0.0025	0.0128875	yes	26S protease regulatory subunit, putative	3409019	GO:0030163(protein catabolic process); GO:0006508(proteolysis); GO:0005524(ATP binding); GO:0016887(ATPase activity); GO:0016787(hydrolase activity); GO:0005737(cytoplasm)	protein catabolic process; proteolysis	ATP binding; ATPase activity; hydrolase activity	cytoplasm
EHI_058820	DS571278:42770-43532	2.33089	3.23449	1.38766	0.0286	0.0856169	no	glutamine cyclotransferase, putative	3404503	GO:0017186(peptidyl-pyroglutamic acid biosynthetic process, using glutaminyl-peptide cyclotransferase); GO:0016603(glutaminyl-peptide cyclotransferase activity)	peptidyl-pyroglutamic acid biosynthetic process, using glutaminyl-peptide cyclotransferase	glutaminyl-peptide cyclotransferase activity
EHI_133920	DS571212:29266-31939	13.144	18.2314	1.38705	0.0048	0.0216461	yes	TPR repeat protein	3409743	GO:0005515(protein binding)		protein binding
EHI_018610	DS571451:10309-13202	18.9954	26.3446	1.38689	0.01925	0.0632922	no	hypothetical protein	3409083
EHI_001980	DS571280:39761-40613	7.70437	10.6848	1.38685	0.003	0.0149019	yes	hypothetical protein	3407527
EHI_040700	DS571282:38585-41120	57.556	79.8149	1.38673	0.0039	0.0183683	yes	coatomer protein gamma subunit, putative	3402392	GO:0006886(intracellular protein transport); GO:0016192(vesicle-mediated transport); GO:0005488(binding); GO:0005198(structural molecule activity); GO:0030126(COPI vesicle coat); GO:0030117(membrane coat)	intracellular protein transport; vesicle-mediated transport	binding; structural molecule activity	COPI vesicle coat; membrane coat
EHI_192950	DS571384:20656-21658	5.85566	8.11695	1.38617	0.00685	0.0285761	yes	WD domain containing protein	3403590	GO:0004402(histone acetyltransferase activity); GO:0005515(protein binding)		histone acetyltransferase activity; protein binding
EHI_192250	DS571209:766-1771	2.79009	3.86702	1.38598	0.02625	0.0803143	no	leucine rich repeat protein, BspA family	3402722	GO:0008150(biological_process); GO:0003674(molecular_function)	biological_process	molecular_function
EHI_060360	DS571301:18687-20109	6.06435	8.40465	1.38591	0.0014	0.00809573	yes	hypothetical protein	3407543
EHI_044550	DS571147:17136-17331	8206.9	11373.9	1.38589	0.0031	0.0153118	yes	Ribosomal protein S30, putative	3411034	GO:0006412(translation); GO:0003735(structural constituent of ribosome); GO:0005622(intracellular); GO:0005840(ribosome)	translation	structural constituent of ribosome	intracellular; ribosome
EHI_062660	DS571213:27393-29782	19.0869	26.4494	1.38574	0.00175	0.00967583	yes	hypothetical protein	3402805
EHI_170630	DS571310:8659-9025	139.003	192.619	1.38572	0.0014	0.00809573	yes	vesicle-associated membrane protein, putative	3402642	GO:0016192(vesicle-mediated transport); GO:0016021(integral component of membrane)	vesicle-mediated transport		integral component of membrane
EHI_010730	DS571182:74987-76316	78.2146	108.378	1.38565	0.00285	0.0143058	yes	vacuolar sorting protein 26, putative	3407375	GO:0042147(retrograde transport, endosome to Golgi); GO:0005515(protein binding); GO:0008565(obsolete protein transporter activity); GO:0030904(retromer complex)	retrograde transport, endosome to Golgi	protein binding; obsolete protein transporter activity	retromer complex
EHI_199470	DS572196:656-1541	2.37436	3.28968	1.3855	0.0286	0.0856169	no	AIG1 family protein	3402576	GO:0008150(biological_process); GO:0005525(GTP binding)	biological_process	GTP binding
EHI_072060.1	DS571289:20494-22015	51.7649	71.7176	1.38545	0.00265	0.0134932	yes	hypothetical protein	3407767
EHI_069160	DS571164:24115-25882	8.28865	11.4819	1.38526	0.00145	0.00831398	yes	hypothetical protein	3409598
EHI_010710	DS571182:71994-73266	345.35	478.312	1.38501	0.00415	0.0193153	yes	hypothetical protein	3407377
EHI_165270	DS571217:40940-42357	102.797	142.373	1.38499	0.00435	0.0200236	yes	L-myo-inositol-1-phosphate synthase, putative	6219681	GO:0006021(inositol biosynthetic process); GO:0008654(phospholipid biosynthetic process); GO:0004512(inositol-3-phosphate synthase activity)	inositol biosynthetic process; phospholipid biosynthetic process	inositol-3-phosphate synthase activity
EHI_023360	DS571153:120280-121771	549.649	761.085	1.38467	0.00345	0.0166896	yes	alpha-amylase family protein	3409953	GO:0016052(carbohydrate catabolic process); GO:0005975(carbohydrate metabolic process); GO:0004556(alpha-amylase activity); GO:0003824(catalytic activity)	carbohydrate catabolic process; carbohydrate metabolic process	alpha-amylase activity; catalytic activity
EHI_189510	DS571262:34473-36063	23.6922	32.8011	1.38447	0.00225	0.011846	yes	RhoGAP domain containing protein	3404556	GO:0007165(signal transduction); GO:0005622(intracellular)	signal transduction		intracellular
EHI_019660	DS571446:10419-11112	0.649413	0.899078	1.38445	0.3384	0.513362	no	hypothetical protein	3402690	GO:0007165(signal transduction)	signal transduction
EHI_030900	DS571208:56442-60294	1.48476	2.05555	1.38443	0.00335	0.0162877	yes	Rap/Ran GTPase-activating protein, putative	3402946	GO:0051056(regulation of small GTPase mediated signal transduction); GO:0005096(GTPase activator activity); GO:0005622(intracellular)	regulation of small GTPase mediated signal transduction	GTPase activator activity	intracellular
EHI_078560	DS571258:1711-31669	33.9009	46.9328	1.38441	0.1666	0.312549	no	DEAD/DEAH box helicase, putative	3405736	GO:0005524(ATP binding); GO:0008026(ATP-dependent helicase activity); GO:0004386(helicase activity); GO:0003676(nucleic acid binding)		ATP binding; ATP-dependent helicase activity; helicase activity; nucleic acid binding
EHI_192840	DS571384:18370-20476	4.9757	6.88755	1.38424	0.00215	0.0114232	yes	hypothetical protein	6220051
EHI_061240	DS572459:15-806	11.5625	16.0051	1.38422	0.00245	0.0126691	yes	hypothetical protein, conserved	6220727	GO:0009451(RNA modification); GO:0006396(RNA processing); GO:0001522(pseudouridine synthesis); GO:0003723(RNA binding); GO:0009982(pseudouridine synthase activity)	RNA modification; RNA processing; pseudouridine synthesis	RNA binding; pseudouridine synthase activity
EHI_156360	DS571257:30261-31026	23.49	32.5132	1.38413	0.0013	0.00764319	yes	hypothetical protein	3407234	GO:0005488(binding)		binding
EHI_083590.2	DS571388:4608-5523	570.434	789.374	1.38381	0.0039	0.0183683	yes
EHI_079870.1	DS571226:21160-22243	6.77388	9.37199	1.38355	0.0018	0.00989209	yes	hypothetical protein	3407178
EHI_182720	DS571156:37595-39605	157.584	218.025	1.38355	0.0044	0.0202151	yes	dipeptidyl-peptidase, putative	3402656	GO:0006508(proteolysis); GO:0008236(serine-type peptidase activity)	proteolysis	serine-type peptidase activity
EHI_104580	DS571185:58751-59507	115.714	160.039	1.38306	0.00465	0.0211379	yes	hypothetical protein	3402909
EHI_124060	DS571524:2443-9395	0.0192819	0.026665	1.3829	1	1	no	unspecified product	3402877	GO:0006396(RNA processing); GO:0008150(biological_process); GO:0003723(RNA binding); GO:0003676(nucleic acid binding); GO:0005515(protein binding)	RNA processing; biological_process	RNA binding; nucleic acid binding; protein binding
EHI_198010	DS571579:5286-7818	64.4162	89.0723	1.38276	0.00395	0.0185603	yes	19S cap proteasome S2 subunit	3402371	GO:0051726(regulation of cell cycle); GO:0005488(binding)	regulation of cell cycle	binding
EHI_134340	DS571193:5952-11548	2.09047	2.88961	1.38228	0.2453	0.410165	no	glutamic acid-rich protein precursor, putative	6219599	GO:0051087(chaperone binding)		chaperone binding
EHI_197440	DS571157:129480-131218	37.0183	51.1669	1.38221	0.0072	0.0296408	yes	hypothetical protein	3405992
EHI_064430	DS571196:11145-16552	10.7721	14.8889	1.38217	0.00285	0.0143058	yes	OTU-like cysteine protease, putative	3408333
EHI_050150	DS571149:8574-10626	13.0158	17.9884	1.38204	0.0018	0.00989209	yes	HEAT repeat domain containing protein	3402850	GO:0008150(biological_process); GO:0005488(binding); GO:0003674(molecular_function)	biological_process	binding; molecular_function
EHI_161930	DS571304:21699-22611	253.256	349.935	1.38174	0.00315	0.0155158	yes	hypothetical protein	3403442
EHI_156690	DS571545:5832-6066	5397.45	7457.1	1.3816	0.0039	0.0183683	yes	60S ribosomal protein L37	3405372	GO:0042254(ribosome biogenesis); GO:0006412(translation); GO:0003735(structural constituent of ribosome); GO:0005622(intracellular); GO:0005840(ribosome)	ribosome biogenesis; translation	structural constituent of ribosome	intracellular; ribosome
EHI_198690	DS571165:28882-29763	49.0789	67.8055	1.38156	0.00295	0.0147051	yes	MAK16 protein, putative	3409505
EHI_079720	DS571226:5903-7154	18.4197	25.4476	1.38154	0.00215	0.0114232	yes	DnaJ family protein	3407176	GO:0006457(protein folding); GO:0031072(heat shock protein binding); GO:0051082(unfolded protein binding)	protein folding	heat shock protein binding; unfolded protein binding
EHI_015380	DS571202:42920-46262	360.639	498.068	1.38107	0.00335	0.0162877	yes	immuno-dominant variable surface antigen	3408814
EHI_176830	DS571540:5734-6472	103.811	143.343	1.38081	0.00305	0.015102	yes	lipid phosphate phosphatase, putative	3404136
EHI_111730.1	DS571273:19937-20505	2.46411	3.40206	1.38064	0.25845	0.425708	no	hypothetical protein	6219829
EHI_010690	DS571182:68190-70144	20.8792	28.814	1.38003	0.0025	0.0128875	yes	Rab GTPase activating protein, putative	3407365	GO:0005515(protein binding)		protein binding
EHI_093790	DS571179:21734-24328	56.6274	78.1326	1.37977	0.0078	0.031587	yes	dolychil-diphosphooligosaccharide-- protein glycosyltransferase subunit, putative	3411583	GO:0006486(protein glycosylation); GO:0004579(dolichyl-diphosphooligosaccharide-protein glycotransferase activity); GO:0005783(endoplasmic reticulum); GO:0016021(integral component of membrane)	protein glycosylation	dolichyl-diphosphooligosaccharide-protein glycotransferase activity	endoplasmic reticulum; integral component of membrane
EHI_054210	DS571309:22218-22593	83.5055	115.218	1.37977	0.0023	0.0120539	yes	hypothetical protein	3405721
EHI_112890	DS571411:15274-16378	20.0696	27.689	1.37965	0.00135	0.007868	yes	apyrase, putative	3410475	GO:0008152(metabolic process); GO:0005509(calcium ion binding); GO:0016818(hydrolase activity, acting on acid anhydrides, in phosphorus-containing anhydrides); GO:0017110(nucleoside-diphosphatase activity)	metabolic process	calcium ion binding; hydrolase activity, acting on acid anhydrides, in phosphorus-containing anhydrides; nucleoside-diphosphatase activity
EHI_166880	DS571177:22905-23214	0.512097	0.706496	1.37961	1	1	no	hypothetical protein	3404826	GO:0016192(vesicle-mediated transport); GO:0016021(integral component of membrane)	vesicle-mediated transport		integral component of membrane
EHI_103720	DS571158:103557-105203	24.2427	33.4439	1.37955	0.0023	0.0120539	yes	hypothetical protein, conserved domain containing	3407673
EHI_062780	DS571213:48474-50313	34.1539	47.1044	1.37918	0.00325	0.0158994	yes	protein kinase domain containing protein	3406192	GO:0008152(metabolic process); GO:0006468(protein phosphorylation); GO:0005524(ATP binding); GO:0016301(kinase activity); GO:0004672(protein kinase activity)	metabolic process; protein phosphorylation	ATP binding; kinase activity; protein kinase activity
EHI_181220	DS571288:30519-32583	40.395	55.7059	1.37903	0.00465	0.0211379	yes	adhesin 112 (EhADH112)	3407312	GO:0005515(protein binding)		protein binding
EHI_114420	DS571368:19344-22515	16.3274	22.5122	1.3788	0.0035	0.0168789	yes	tyrosine kinase, putative	3404025	GO:0006468(protein phosphorylation); GO:0005524(ATP binding); GO:0004672(protein kinase activity); GO:0004713(protein tyrosine kinase activity)	protein phosphorylation	ATP binding; protein kinase activity; protein tyrosine kinase activity
EHI_107190	DS571205:43428-44190	1.21824	1.67953	1.37865	0.15765	0.300737	no	hypothetical protein	3407081
EHI_094010	DS571179:71924-72932	11.8321	16.3114	1.37857	0.0022	0.0116375	yes	hypothetical protein	3411627
EHI_006690	DS571197:9593-13607	8.06264	11.1138	1.37843	0.00325	0.0158994	yes	DNA polymerase delta catalytic subunit, putative	3408774	GO:0006260(DNA replication); GO:0003677(DNA binding); GO:0003887(DNA-directed DNA polymerase activity); GO:0003676(nucleic acid binding); GO:0000166(nucleotide binding)	DNA replication	DNA binding; DNA-directed DNA polymerase activity; nucleic acid binding; nucleotide binding
EHI_083440	DS571318:26120-29807	13.6679	18.84	1.37841	0.00375	0.0178222	yes	tyrosine kinase, putative	3409343	GO:0006468(protein phosphorylation); GO:0005524(ATP binding); GO:0004672(protein kinase activity); GO:0004713(protein tyrosine kinase activity)	protein phosphorylation	ATP binding; protein kinase activity; protein tyrosine kinase activity
EHI_050290	DS571149:15638-16109	79.0332	108.936	1.37836	0.0024	0.0124708	yes	SGS domain protein	3402847
EHI_118840	DS571180:76668-77586	360.278	496.505	1.37812	0.0035	0.0168789	yes	fibrillarin, putative	3408439	GO:0006364(rRNA processing); GO:0003723(RNA binding); GO:0008168(methyltransferase activity); GO:0005634(nucleus)	rRNA processing	RNA binding; methyltransferase activity	nucleus
EHI_078270	DS571271:33772-36088	7.00213	9.64882	1.37798	0.0019	0.0103355	yes	hypothetical protein	3406292	GO:0005488(binding)		binding
EHI_020280	DS571339:18135-18903	5617.63	7739.99	1.3778	0.0018	0.00989209	yes	40S ribosomal protein S2, putative	3403252	GO:0006412(translation); GO:0003723(RNA binding); GO:0003735(structural constituent of ribosome); GO:0005622(intracellular); GO:0005840(ribosome); GO:0015935(small ribosomal subunit)	translation	RNA binding; structural constituent of ribosome	intracellular; ribosome; small ribosomal subunit
EHI_118810	DS571180:69033-72246	96.9305	133.524	1.37752	0.0037	0.0176508	yes	protein kinase domain containing protein	3408442	GO:0006468(protein phosphorylation); GO:0005524(ATP binding); GO:0004672(protein kinase activity)	protein phosphorylation	ATP binding; protein kinase activity
EHI_175400	DS571237:21537-25243	6.69532	9.2223	1.37742	0.0845	0.190978	no	hypothetical protein, conserved	3404917
EHI_029830	DS571606:8296-8932	3.41664	4.70507	1.3771	0.06555	0.158679	no	hypothetical protein, conserved	6220363	GO:0016021(integral component of membrane)			integral component of membrane
EHI_068690	DS571150:165691-166288	1.40954	1.94028	1.37653	0.19675	0.351098	no	hypothetical protein	3404802
EHI_140600	DS571243:19945-21562	63.1661	86.937	1.37632	0.00465	0.0211379	yes	T-complex protein 1 theta subunit, putative	3408497	GO:0044267(cellular protein metabolic process); GO:0006457(protein folding); GO:0005524(ATP binding); GO:0005515(protein binding); GO:0051082(unfolded protein binding)	cellular protein metabolic process; protein folding	ATP binding; protein binding; unfolded protein binding
EHI_006770	DS571197:26121-26863	0.574706	0.790824	1.37605	0.3204	0.49415	no	hypothetical protein, conserved	3408766	GO:0009058(biosynthetic process); GO:0003824(catalytic activity); GO:0016779(nucleotidyltransferase activity)	biosynthetic process	catalytic activity; nucleotidyltransferase activity
EHI_003010.1	DS571409:10091-10667	302.181	415.761	1.37587	0.00595	0.0255748	yes	ubiquitin-conjugating enzyme family protein	3407293
EHI_060980	DS571413:8773-9700	42.8935	58.9846	1.37514	0.00285	0.0143058	yes	WD domain containing protein	3406455	GO:0005515(protein binding)		protein binding
EHI_050540	DS571149:52302-153294	4.30699	5.92137	1.37483	0.73485	0.8553	no	hypothetical protein, conserved	3410922	GO:0008150(biological_process); GO:0003674(molecular_function); GO:0008270(zinc ion binding)	biological_process	molecular_function; zinc ion binding
EHI_038870	DS571190:37345-39202	15.4786	21.2803	1.37482	0.0021	0.0112294	yes	Rho guanine nucleotide exchange factor, putative	3411198	GO:0035023(regulation of Rho protein signal transduction); GO:0005089(Rho guanyl-nucleotide exchange factor activity); GO:0005622(intracellular)	regulation of Rho protein signal transduction	Rho guanyl-nucleotide exchange factor activity	intracellular
EHI_163250	DS571711:1808-2886	7.57246	10.4106	1.3748	0.0054	0.0237535	yes	hypothetical protein	3402096
EHI_006700	DS571197:14482-14935	85.7556	117.894	1.37477	0.00135	0.007868	yes	thioredoxin, putative	3408773	GO:0045454(cell redox homeostasis)	cell redox homeostasis
EHI_169610	DS571377:7586-10184	17.3988	23.9154	1.37454	0.00325	0.0158994	yes	protein kinase domain containing protein	3404679	GO:0008152(metabolic process); GO:0006468(protein phosphorylation); GO:0005524(ATP binding); GO:0016301(kinase activity); GO:0004672(protein kinase activity)	metabolic process; protein phosphorylation	ATP binding; kinase activity; protein kinase activity
EHI_078690	DS571258:1711-31669	18.968	26.0708	1.37446	0.3051	0.477495	no	hypothetical protein	3405731
EHI_121480	DS571385:14265-14814	4.69918	6.45505	1.37365	0.0329	0.0949424	no	hypothetical protein	3402698
EHI_096750	DS571163:110997-112449	60.4114	82.9815	1.37361	0.0046	0.0209501	yes	alanine aminotransferase, putative	3409995	GO:0009058(biosynthetic process); GO:0004021(L-alanine:2-oxoglutarate aminotransferase activity); GO:0030170(pyridoxal phosphate binding); GO:0016769(transferase activity, transferring nitrogenous groups)	biosynthetic process	L-alanine:2-oxoglutarate aminotransferase activity; pyridoxal phosphate binding; transferase activity, transferring nitrogenous groups
EHI_006740	DS571197:19483-21665	14.4641	19.8661	1.37348	0.0018	0.00989209	yes	hypothetical protein	3408769	GO:0051056(regulation of small GTPase mediated signal transduction); GO:0005096(GTPase activator activity); GO:0005622(intracellular)	regulation of small GTPase mediated signal transduction	GTPase activator activity	intracellular
EHI_044710	DS571147:34554-35472	2.45069	3.36509	1.37312	0.03825	0.106268	no	hypothetical protein	3411546
EHI_177310	DS571175:36176-38372	25.2767	34.7066	1.37307	0.00375	0.0178222	yes	hypothetical protein	3403000
EHI_135740	DS571390:10735-13789	46.617	64.0048	1.37299	0.00445	0.0203826	yes	acyl-CoA synthetase, putative	3408310	GO:0044237(cellular metabolic process); GO:0008152(metabolic process); GO:0006694(steroid biosynthetic process); GO:0003854(3-beta-hydroxy-delta5-steroid dehydrogenase activity); GO:0004043(L-aminoadipate-semialdehyde dehydrogenase activity); GO:0003824(catalytic activity); GO:0050662(coenzyme binding)	cellular metabolic process; metabolic process; steroid biosynthetic process	3-beta-hydroxy-delta5-steroid dehydrogenase activity; L-aminoadipate-semialdehyde dehydrogenase activity; catalytic activity; coenzyme binding
EHI_036540	DS571358:10291-11131	5.82298	7.99371	1.37279	0.00615	0.0262447	yes	hypothetical protein	3405870
EHI_073630	DS571171:69110-84320	3.12106	4.28287	1.37225	0.00495	0.0221957	yes	serine-threonine-isoleucine rich protein, putative	3408284
EHI_011400	DS571462:8074-9123	16.3892	22.4873	1.37208	0.00645	0.0272545	yes	hypothetical protein	3403116
EHI_006730	DS571197:17884-19081	17.5138	24.019	1.37143	0.0021	0.0112294	yes	hypothetical protein	3408770
EHI_111020	DS571279:11072-13241	83.7081	114.784	1.37124	0.00485	0.0218347	yes	WD domain containing protein	3411905	GO:0005515(protein binding)		protein binding
EHI_114120	DS571251:7349-8966	42.2729	57.9658	1.37123	0.0049	0.0220166	yes	chaperonin containing TCP-1 delta subunit, putative	3406083	GO:0044267(cellular protein metabolic process); GO:0006457(protein folding); GO:0005524(ATP binding); GO:0005515(protein binding); GO:0051082(unfolded protein binding)	cellular protein metabolic process; protein folding	ATP binding; protein binding; unfolded protein binding
EHI_060330	DS571301:3746-4682	3.32675	4.56143	1.37114	0.03165	0.0923031	no	peptidase S54 (rhomboid) family protein	3407547	GO:0004252(serine-type endopeptidase activity); GO:0016021(integral component of membrane)		serine-type endopeptidase activity	integral component of membrane
EHI_140610	DS571243:22006-23851	68.3417	93.7028	1.37109	0.00405	0.0189488	yes	hypothetical protein	3404947	GO:0006413(translational initiation); GO:0003743(translation initiation factor activity); GO:0031369(translation initiation factor binding); GO:0005852(eukaryotic translation initiation factor 3 complex)	translational initiation	translation initiation factor activity; translation initiation factor binding	eukaryotic translation initiation factor 3 complex
EHI_058320	DS571278:731-1358	66.2616	90.8267	1.37073	0.00335	0.0162877	yes	transmembrane protein tmp21, putative	3405680
EHI_090250	DS571360:21340-23920	10.449	14.3226	1.37071	0.00215	0.0114232	yes	formin homology 2 family protein	3404427	GO:0030036(actin cytoskeleton organization); GO:0016043(cellular component organization); GO:0003779(actin binding); GO:0005488(binding)	actin cytoskeleton organization; cellular component organization	actin binding; binding
EHI_201940	EH4255:630-1794	23.8725	32.7208	1.37065	0.00445	0.0203826	yes	clathrin heavy chain, putative		GO:0006886(intracellular protein transport); GO:0016192(vesicle-mediated transport); GO:0005488(binding); GO:0005198(structural molecule activity); GO:0030132(clathrin coat of coated pit); GO:0030130(clathrin coat of trans-Golgi network vesicle)	intracellular protein transport; vesicle-mediated transport	binding; structural molecule activity	clathrin coat of coated pit; clathrin coat of trans-Golgi network vesicle
EHI_006540	DS571197:1044-2655	1.36494	1.87067	1.37051	0.0392	0.108313	no	hypothetical protein	3408778	GO:0006468(protein phosphorylation); GO:0005524(ATP binding); GO:0004674(protein serine/threonine kinase activity)	protein phosphorylation	ATP binding; protein serine/threonine kinase activity
EHI_007020	DS571197:69505-70966	54.2474	74.3374	1.37034	0.00495	0.0221957	yes	hypothetical protein, conserved	3408793
EHI_044910	DS571147:63751-64218	48.5619	66.5284	1.36997	0.00175	0.00967583	yes	hypothetical protein	3411529
EHI_044920	DS571147:64657-65614	24.8731	34.0754	1.36997	0.0032	0.0157186	yes	hypothetical protein	3411527	GO:0003676(nucleic acid binding)		nucleic acid binding
EHI_097630	DS571386:12491-14021	179.23	245.516	1.36984	0.0051	0.0227329	yes	phospholipase B, putative	3403720	GO:0008150(biological_process); GO:0004622(lysophospholipase activity)	biological_process	lysophospholipase activity
EHI_038680	DS571190:19448-20110	44.7489	61.2979	1.36982	0.0022	0.0116375	yes	Rab family GTPase	3411189	GO:0007264(small GTPase mediated signal transduction); GO:0005525(GTP binding); GO:0003924(GTPase activity); GO:0004767(sphingomyelin phosphodiesterase activity); GO:0005622(intracellular)	small GTPase mediated signal transduction	GTP binding; GTPase activity; sphingomyelin phosphodiesterase activity	intracellular
EHI_044480.1	DS571147:3887-4950	100.96	138.296	1.36981	0.00435	0.0200236	yes	WD domain containing protein	3411525
EHI_140300	DS571254:30765-32385	27.2907	37.3825	1.36979	0.0036	0.0172644	yes	hypothetical protein, conserved	3406042
EHI_045410	DS571147:143473-146365	10.6678	14.6044	1.36902	0.11375	0.237491	no	metallo-beta-lactamase family protein	3407892	GO:0016787(hydrolase activity)		hydrolase activity
EHI_099760	DS571299:18776-19658	47.1362	64.4995	1.36836	0.0029	0.0145039	yes	hypothetical protein, conserved	3405577	GO:0005622(intracellular)			intracellular
EHI_081400	DS571275:29335-31019	15.561	21.292	1.36829	0.0028	0.0141034	yes	AP-2 complex protein, putative	6219835	GO:0006886(intracellular protein transport); GO:0016192(vesicle-mediated transport); GO:0005488(binding); GO:0030117(membrane coat)	intracellular protein transport; vesicle-mediated transport	binding	membrane coat
EHI_139390	DS571311:15208-16632	7.6392	10.4525	1.36827	0.0037	0.0176508	yes	leucine rich repeat protein, BspA family	3405615	GO:0008150(biological_process); GO:0003674(molecular_function)	biological_process	molecular_function
EHI_122920	DS571281:40893-43488	2.16828	2.9664	1.36809	0.00435	0.0200236	yes	N-system amino acid transporter 1, putative	6219850
EHI_197800	DS571365:8515-8894	4.71593	6.45092	1.3679	0.14645	0.285005	no	hypothetical protein	3405124
EHI_153070	DS571145:367131-481721	4572.88	6255.15	1.36788	0.17415	0.322479	no	60S ribosomal protein L44, putative	3410718	GO:0006412(translation); GO:0003735(structural constituent of ribosome); GO:0005622(intracellular); GO:0005840(ribosome)	translation	structural constituent of ribosome	intracellular; ribosome
EHI_138330	DS571241:6522-13975	6.97513	9.54055	1.3678	0.35815	0.534318	no	hypothetical protein	3409460
EHI_001140	DS571210:54728-55890	17.748	24.272	1.36759	0.00255	0.0130934	yes	hypothetical protein	3402781
EHI_042730	DS571561:6556-7633	3.03021	4.14373	1.36747	0.01615	0.0552498	no	hypothetical protein	3408747
EHI_140330,EHI_140340	DS571254:37114-41256	49.8304	68.1395	1.36743	0.01045	0.0395482	yes	protein kinase, putative, hypothetical protein, conserved	3406045, 3406046	GO:0006468(protein phosphorylation); GO:0005524(ATP binding); GO:0005515(protein binding); GO:0004672(protein kinase activity); GO:0004713(protein tyrosine kinase activity) // GO:0055114(oxidation-reduction process); GO:0008033(tRNA processing); GO:0050660(flavin adenine dinucleotide binding); GO:0046872(metal ion binding); GO:0003676(nucleic acid binding); GO:0016491(oxidoreductase activity); GO…	protein phosphorylation // oxidation-reduction process; tRNA processing	ATP binding; protein binding; protein kinase activity; protein tyrosine kinase activity // flavin adenine dinucleotide binding; metal ion binding; nucleic acid binding; oxidoreductase activity; tRNA dihydrouridine synthase activity; zinc ion binding	//
EHI_021300	DS571194:26224-27412	12.569	17.1868	1.3674	0.00275	0.0139024	yes	lecithin:cholesterol acyltransferase domain-containing protein	3409680	GO:0008150(biological_process); GO:0006629(lipid metabolic process); GO:0008374(O-acyltransferase activity); GO:0003674(molecular_function)	biological_process; lipid metabolic process	O-acyltransferase activity; molecular_function
EHI_109850	DS571242:17911-18569	29.592	40.4555	1.36711	0.00225	0.011846	yes	hypothetical protein	3406514
EHI_010700	DS571182:70416-71392	35.3795	48.3456	1.36649	0.00325	0.0158994	yes	A/G-specific adenine glycosylase, putative	3407382	GO:0006281(DNA repair); GO:0006284(base-excision repair); GO:0003677(DNA binding); GO:0003824(catalytic activity); GO:0005622(intracellular)	DNA repair; base-excision repair	DNA binding; catalytic activity	intracellular
EHI_081110	DS571275:102-954	19.1228	26.1243	1.36613	0.002	0.0107772	yes	hypothetical protein	6219837
EHI_027490	DS571215:12275-14076	34.9148	47.696	1.36607	0.2373	0.400824	no	hypothetical protein	3409218
EHI_096370	DS571163:37896-40839	308.762	421.651	1.36562	0.00595	0.0255748	yes	hypothetical protein	3411232
EHI_152330	DS571145:186234-293362	219.412	299.631	1.36561	0.6064	0.761129	no	Arginase, putative	3411304	GO:0006525(arginine metabolic process); GO:0004053(arginase activity); GO:0016813(hydrolase activity, acting on carbon-nitrogen (but not peptide) bonds, in linear amidines); GO:0046872(metal ion binding)	arginine metabolic process	arginase activity; hydrolase activity, acting on carbon-nitrogen (but not peptide) bonds, in linear amidines; metal ion binding
EHI_021210.1	DS571194:3507-4239	14.5162	19.8208	1.36543	0.0031	0.0153118	yes	ras-related protein Rab-1A, putative	6219600
EHI_176170	DS571547:6702-7680	45.1288	61.6191	1.36541	0.0045	0.0205784	yes	serine/threonine protein phosphatase PP1-2, putative	3405919	GO:0016787(hydrolase activity); GO:0004721(phosphoprotein phosphatase activity)		hydrolase activity; phosphoprotein phosphatase activity
EHI_052730	DS571245:5352-6740	9.75912	13.3241	1.3653	0.0016	0.0089847	yes	hypothetical protein	3405943
EHI_001960	DS571280:34966-37621	11.125	15.1854	1.36498	0.00245	0.0126691	yes	WD domain containing protein	3407525	GO:0006364(rRNA processing); GO:0005515(protein binding); GO:0032040(small-subunit processome)	rRNA processing	protein binding	small-subunit processome
EHI_083120	DS571318:3654-4890	0.072748	0.0992565	1.36439	1	1	no	Nonsense-mediated mRNA decay protein 3, putative	3402253
EHI_083590.1	DS571388:4148-4520	551.855	752.839	1.3642	0.00665	0.0279256	yes	coronin, putative	3408726
EHI_011220.1	DS571324:15687-16690	5.93527	8.09651	1.36414	0.00505	0.0225413	yes	protein kinase, putative	6219940
EHI_010580	DS571182:44424-45710	22.1191	30.1661	1.3638	0.0029	0.0145039	yes	hypothetical protein	3404354
EHI_014020	DS571172:16926-86201	2.1393	2.91631	1.36321	0.7335	0.854328	no	hypothetical protein	3409365
EHI_192510.2	DS571209:35496-36066	5.95469	8.1173	1.36318	0.02175	0.0694587	no
EHI_190430	DS571424:6867-11091	7.4859	10.2039	1.36308	0.00275	0.0139024	yes	hypothetical protein, conserved	3405750
EHI_095180	DS571264:40578-41499	792.422	1079.92	1.36281	0.00495	0.0221957	yes	hypothetical protein	3402897
EHI_045250	DS571147:114684-116142	10.1997	13.9	1.36279	0.00285	0.0143058	yes	thioredoxin, putative	3411614	GO:0045454(cell redox homeostasis)	cell redox homeostasis
EHI_188580.1	DS571354:7757-14321	6.72809	9.16489	1.36218	0.00245	0.0126691	yes	hypothetical protein, conserved	3403746
EHI_052040	DS571347:2958-3567	14.5129	19.7683	1.36212	0.0033	0.0161015	yes	hypothetical protein, conserved	3409546
EHI_058670	DS571278:28621-30230	1.68518	2.29531	1.36206	0.03605	0.101621	no	hypothetical protein	3404222	GO:0051056(regulation of small GTPase mediated signal transduction); GO:0007165(signal transduction); GO:0005096(GTPase activator activity); GO:0005622(intracellular)	regulation of small GTPase mediated signal transduction; signal transduction	GTPase activator activity	intracellular
EHI_110370.1	DS571151:55001-55763	3.66682	4.99335	1.36177	0.0332	0.0955961	no	hypothetical protein	3411352
EHI_181590	DS571373:20763-22952	8.05157	10.9641	1.36173	0.0019	0.0103355	yes	hypothetical protein	3403959
EHI_117950	DS571183:25823-26672	12.9682	17.6556	1.36145	0.00355	0.0170535	yes	hypothetical protein	3410373
EHI_187600	DS571404:5328-6611	0.0510283	0.0694497	1.361	1	1	no	26S protease regulatory subunit, putative	6220084	GO:0006508(proteolysis); GO:0005524(ATP binding); GO:0016887(ATPase activity)	proteolysis	ATP binding; ATPase activity
EHI_001100	DS571210:44708-46178	121.87	165.822	1.36065	0.0058	0.0251071	yes	hypothetical protein	3404174
EHI_197040	DS571157:42312-45019	14.8582	20.2075	1.36002	0.00485	0.0218347	yes	hypothetical protein	3407468	GO:0035556(intracellular signal transduction)	intracellular signal transduction
EHI_153010	DS571145:363604-364475	27.0885	36.8127	1.35898	0.00285	0.0143058	yes	hypothetical protein	3410027
EHI_010100	DS571200:58382-58817	5.59497	7.60212	1.35874	0.0319	0.0928691	no	hypothetical protein	3411398	GO:0003676(nucleic acid binding); GO:0005622(intracellular)		nucleic acid binding	intracellular
EHI_000680	DS571186:56378-57146	0.330316	0.448794	1.35868	0.3962	0.572295	no	hypothetical protein	3407506
EHI_048630	DS571231:33183-35325	28.6071	38.8612	1.35845	0.0141	0.0497165	yes	actin, putative	3407039	GO:0005515(protein binding)		protein binding
EHI_134720	DS571193:40779-59359	518.989	704.927	1.35827	0.05485	0.138754	no	ankyrin repeat protein, putative	3406427	GO:0005515(protein binding)		protein binding
EHI_168310	DS571263:23451-23934	3.96478	5.3846	1.35811	0.0425	0.115029	no	myb-like DNA-binding domain containing protein	3405228	GO:0003677(DNA binding); GO:0005634(nucleus)		DNA binding	nucleus
EHI_030140	DS571253:14867-16949	2.11714	2.87517	1.35804	0.0145	0.0508144	no	hypothetical protein	3408096
EHI_147020	DS571374:20830-22057	59.0542	80.1898	1.3579	0.0044	0.0202151	yes	ser/thr protein phosphatase family protein	3404014	GO:0051056(regulation of small GTPase mediated signal transduction); GO:0005096(GTPase activator activity); GO:0016787(hydrolase activity); GO:0004767(sphingomyelin phosphodiesterase activity); GO:0005622(intracellular)	regulation of small GTPase mediated signal transduction	GTPase activator activity; hydrolase activity; sphingomyelin phosphodiesterase activity	intracellular
EHI_103680	DS571158:94155-95027	27.8955	37.8771	1.35782	0.0021	0.0112294	yes	metal cation transporter, zinc (Zn2 )-iron (Fe2 ) permease (ZIP) family	3403337	GO:0030001(metal ion transport); GO:0055085(transmembrane transport); GO:0046873(metal ion transmembrane transporter activity); GO:0016020(membrane)	metal ion transport; transmembrane transport	metal ion transmembrane transporter activity	membrane
EHI_142200	DS571161:112904-114004	8.24201	11.1895	1.35762	0.00275	0.0139024	yes	U3 small nucleolar ribonucleoprotein subunit, putative	3410413	GO:0006364(rRNA processing); GO:0034457(Mpp10 complex); GO:0005634(nucleus); GO:0005732(small nucleolar ribonucleoprotein complex)	rRNA processing		Mpp10 complex; nucleus; small nucleolar ribonucleoprotein complex
EHI_110420,EHI_110430	DS571151:60043-64839	16.7333	22.7081	1.35706	0.0115	0.0425424	yes	tryptophanyl-tRNA synthetase, putative, hypothetical protein	3411362, 3411363	GO:0006418(tRNA aminoacylation for protein translation); GO:0006436(tryptophanyl-tRNA aminoacylation); GO:0005524(ATP binding); GO:0004812(aminoacyl-tRNA ligase activity); GO:0000166(nucleotide binding); GO:0004830(tryptophan-tRNA ligase activity); GO:0005737(cytoplasm) //	tRNA aminoacylation for protein translation; tryptophanyl-tRNA aminoacylation //	ATP binding; aminoacyl-tRNA ligase activity; nucleotide binding; tryptophan-tRNA ligase activity //	cytoplasm //
EHI_197220,EHI_197230	DS571157:80777-84519	13.9035	18.8672	1.35701	0.0101	0.0385264	yes	hypothetical protein, formin homology 2 family protein	3408289, 3408290	// GO:0030036(actin cytoskeleton organization); GO:0016043(cellular component organization); GO:0003779(actin binding); GO:0005488(binding)	// actin cytoskeleton organization; cellular component organization	// actin binding; binding	//
EHI_175090	DS571189:65720-66596	173.572	235.479	1.35666	0.00645	0.0272545	yes	ribosome biogenesis protein, putative	3404190	GO:0000027(ribosomal large subunit assembly); GO:0042134(rRNA primary transcript binding)	ribosomal large subunit assembly	rRNA primary transcript binding
EHI_199060	DS571165:103775-104087	127.316	172.646	1.35604	0.00235	0.0122586	yes	hypothetical protein	3407607	GO:0006457(protein folding); GO:0051082(unfolded protein binding); GO:0016272(prefoldin complex)	protein folding	unfolded protein binding	prefoldin complex
EHI_114360	DS571368:11850-12843	1.3313	1.80466	1.35556	0.06915	0.165078	no	hypothetical protein	3404026
EHI_048980	DS571507:2447-3969	10.923	14.8045	1.35535	0.00255	0.0130934	yes	transporter, auxin efflux carrier (AEC) family	3405374	GO:0055085(transmembrane transport); GO:0006810(transport); GO:0005215(transporter activity); GO:0016021(integral component of membrane)	transmembrane transport; transport	transporter activity	integral component of membrane
EHI_077650	DS571369:26084-26754	11.8642	16.0731	1.35476	0.00395	0.0185603	yes	Mre11, putative	3403852
EHI_039330	DS571355:9047-11498	75.657	102.488	1.35464	0.00925	0.0359765	yes	hypothetical protein, conserved	3408074
EHI_045210.1	DS571147:110225-111704	6.58912	8.92524	1.35454	0.0027	0.013713	yes	TBC/Rab GTPase activating domain containing protein	3411617
EHI_159800	DS571167:90310-90838	2.47964	3.35867	1.3545	0.14105	0.277456	no	hypothetical protein	6219469	GO:0003676(nucleic acid binding); GO:0008270(zinc ion binding); GO:0005622(intracellular)		nucleic acid binding; zinc ion binding	intracellular
EHI_182470	DS571156:6214-6595	505.31	684.421	1.35446	0.0059	0.0254121	yes	nuclear transport factor 2, putative	3411030	GO:0006810(transport); GO:0005622(intracellular)	transport		intracellular
EHI_004420	DS571181:41678-43136	19.4534	26.3486	1.35445	0.00255	0.0130934	yes	hypothetical protein	3406551	GO:0005515(protein binding); GO:0008270(zinc ion binding)		protein binding; zinc ion binding
EHI_044490	DS571147:6312-7710	31.7882	43.0553	1.35444	0.00475	0.0214668	yes	hypothetical protein	3411524
EHI_000450	DS571186:25908-27282	5.62595	7.61912	1.35428	0.0085	0.0337491	yes	pumilio family RNA-binding protein	3407077	GO:0008152(metabolic process); GO:0051056(regulation of small GTPase mediated signal transduction); GO:0005096(GTPase activator activity); GO:0003723(RNA binding); GO:0005488(binding); GO:0005622(intracellular)	metabolic process; regulation of small GTPase mediated signal transduction	GTPase activator activity; RNA binding; binding	intracellular
EHI_069240	DS571164:47432-49895	5.6692	7.67756	1.35426	0.0022	0.0116375	yes	hypothetical protein	3409621	GO:0005515(protein binding); GO:0008270(zinc ion binding)		protein binding; zinc ion binding
EHI_009640	DS571184:77409-78417	27.3615	37.0429	1.35383	0.00395	0.0185603	yes	WD repeat protein	3408988	GO:0005515(protein binding)		protein binding
EHI_106080	DS571236:3293-4595	14.5507	19.6991	1.35382	0.0027	0.013713	yes	hypothetical protein, conserved domain containing	3402745	GO:0008150(biological_process); GO:0003674(molecular_function)	biological_process	molecular_function
EHI_035230	DS571268:33947-35194	7.83815	10.61	1.35364	0.0099	0.0379227	yes	hypothetical protein	3410489
EHI_161980	DS571304:30975-31669	102.956	139.324	1.35324	0.0053	0.0234184	yes	hypothetical protein	6219906
EHI_140310	DS571254:32619-34611	32.6135	44.1262	1.353	0.00455	0.0207696	yes	hypothetical protein, conserved	3406043	GO:0005515(protein binding)		protein binding
EHI_123840	DS571433:12227-13301	0.260095	0.351898	1.35296	1	1	no	tyrosine kinase, putative	6220145	GO:0006468(protein phosphorylation); GO:0005524(ATP binding); GO:0004672(protein kinase activity); GO:0004713(protein tyrosine kinase activity)	protein phosphorylation	ATP binding; protein kinase activity; protein tyrosine kinase activity
EHI_105210	DS571204:33385-34387	1112.34	1504.85	1.35287	0.00635	0.0269288	yes	hypothetical protein, conserved	3408243
EHI_182580.1	DS571156:20714-21875	8.63708	11.6833	1.35269	0.00455	0.0207696	yes	syntaxin PM-like protein	3411019
EHI_177620	DS571175:84859-85300	415.349	561.799	1.3526	0.00685	0.0285761	yes	calcium binding family protein	3410254	GO:0008150(biological_process); GO:0005509(calcium ion binding)	biological_process	calcium ion binding
EHI_023420	DS571153:137796-141475	4.21636	5.7026	1.35249	0.00415	0.0193153	yes	hypothetical protein, conserved	6219387	GO:0008150(biological_process); GO:0006468(protein phosphorylation); GO:0005524(ATP binding); GO:0003674(molecular_function); GO:0004674(protein serine/threonine kinase activity)	biological_process; protein phosphorylation	ATP binding; molecular_function; protein serine/threonine kinase activity
EHI_167490	DS571534:5764-6142	0.773663	1.04632	1.35242	0.5482	0.712403	no	hypothetical protein	6220284
EHI_192750	DS571384:4345-5875	39.0159	52.754	1.35212	0.005	0.0223595	yes	hypothetical protein, conserved	3403494	GO:0008289(lipid binding)		lipid binding
EHI_000250	DS571186:2850-3551	83.3696	112.717	1.35202	0.0044	0.0202151	yes	hypothetical protein	3407057
EHI_126120.1	DS571160:105255-107103	0.499218	0.674756	1.35163	0.1648	0.310017	no	DNA mismatch repair protein mutL, putative	3406788
EHI_087790	DS571173:75195-76956	13.6549	18.4558	1.35159	0.00355	0.0170535	yes	hypothetical protein	3410236
EHI_175120.1	DS571189:73227-74963	9.39707	12.6989	1.35137	0.0029	0.0145039	yes	hypothetical protein, conserved	3404193
EHI_182050	DS571676:4548-5811	3.62775	4.89946	1.35055	0.02245	0.0711468	no	hypothetical protein	6220419
EHI_188810	DS571230:18097-18853	81.2638	109.747	1.3505	0.00555	0.0242472	yes	HesA/MoeB/ThiF family protein, putative	3410997	GO:0003824(catalytic activity); GO:0008641(ubiquitin-like modifier activating enzyme activity)		catalytic activity; ubiquitin-like modifier activating enzyme activity
EHI_011510	DS571405:436-1768	67.5197	91.1764	1.35037	0.00685	0.0285761	yes	protein kinase, putative	3407532	GO:0006468(protein phosphorylation); GO:0005524(ATP binding); GO:0005515(protein binding); GO:0004672(protein kinase activity)	protein phosphorylation	ATP binding; protein binding; protein kinase activity
EHI_201220	DS571306:12560-13706	0.197402	0.266519	1.35013	1	1	no	hypothetical protein	3406320
EHI_023870	DS571330:27207-30382	15.6491	21.1161	1.34935	0.0372	0.104083	no	WD domain containing protein	3402531	GO:0005515(protein binding)		protein binding
EHI_088060	DS571307:11293-11803	133.505	180.083	1.34889	0.0069	0.0287225	yes	hypothetical protein	6219909
EHI_100100	DS571201:4698-6567	8.54211	11.5205	1.34867	0.00285	0.0143058	yes	hypothetical protein, conserved	3406011
EHI_182840	DS571156:58592-58931	31.2543	42.1344	1.34812	0.0134	0.0478829	yes	hypothetical protein	6219403	GO:0070461(SAGA-type complex)			SAGA-type complex
EHI_129960	DS571283:40442-41408	7.85753	10.5911	1.34789	0.0054	0.0237535	yes	hypothetical protein, conserved	3406117
EHI_001940.1	DS571280:32128-32332	272.538	367.32	1.34778	0.0048	0.0216461	yes	hypothetical protein	3407541
EHI_135930	DS571618:4666-6043	0.196041	0.264203	1.34769	1	1	no	hypothetical protein, conserved	3410129	GO:0005515(protein binding)		protein binding
EHI_009400	DS571184:16079-19023	27.368	36.8796	1.34754	0.774	0.880149	no	hypothetical protein	3404599
EHI_168250	DS571263:15440-16551	19.1483	25.8024	1.3475	0.0052	0.0230676	yes	hypothetical protein	3405234
EHI_152990	DS571145:361647-362067	114.707	154.56	1.34743	0.0046	0.0209501	yes	actin-binding protein, cofilin/tropomyosin family	3410014	GO:0008154(actin polymerization or depolymerization); GO:0034316(negative regulation of Arp2/3 complex-mediated actin nucleation); GO:0071933(Arp2/3 complex binding); GO:0003779(actin binding); GO:0005622(intracellular)	actin polymerization or depolymerization; negative regulation of Arp2/3 complex-mediated actin nucleation	Arp2/3 complex binding; actin binding	intracellular
EHI_200030	DS571332:15959-19632	15.5343	20.9313	1.34742	0.09185	0.203109	no	hypothetical protein	3404022
EHI_103860	DS571158:135614-136361	375.333	505.543	1.34692	0.0079	0.0319061	yes	hypothetical protein	3407675
EHI_170040	DS571207:45447-46140	211.329	284.602	1.34672	0.0088	0.0346545	yes	longin-type vesicle-associated membrane protein, putative	3410287	GO:0016192(vesicle-mediated transport); GO:0016021(integral component of membrane)	vesicle-mediated transport		integral component of membrane
EHI_142140	DS571161:100576-101698	19.659	26.4744	1.34668	0.00395	0.0185603	yes	transcriptional adaptor ADA2, putative	3410409	GO:0003677(DNA binding); GO:0008270(zinc ion binding); GO:0005634(nucleus)		DNA binding; zinc ion binding	nucleus
EHI_110730	DS571151:136181-137645	53.7621	72.3786	1.34628	0.006	0.0257598	yes	nucleoside transporter, putative	3408572	GO:1901642(nucleoside transmembrane transport); GO:0015858(nucleoside transport); GO:0005337(nucleoside transmembrane transporter activity); GO:0016021(integral component of membrane)	nucleoside transmembrane transport; nucleoside transport	nucleoside transmembrane transporter activity	integral component of membrane
EHI_050390	DS571149:32609-33089	27.458	36.9566	1.34593	0.0041	0.0191196	yes	hypothetical protein	6219353
EHI_102030	DS571574:609-1251	5.91293	7.95816	1.34589	0.02735	0.0828066	no	hypothetical protein	3402601
EHI_025270	DS571233:12196-12810	577.754	777.456	1.34565	0.0074	0.0302932	yes	vacuolar sorting protein 29	3407244	GO:0016787(hydrolase activity)		hydrolase activity
EHI_169590	DS571377:6021-6932	26.2243	35.2856	1.34553	0.00325	0.0158994	yes	scavenger mRNA decapping enzyme, putative	3404677	GO:0000290(deadenylation-dependent decapping of nuclear-transcribed mRNA); GO:0016787(hydrolase activity)	deadenylation-dependent decapping of nuclear-transcribed mRNA	hydrolase activity
EHI_016130	DS571494:8681-10214	116.143	156.248	1.34531	0.0093	0.036136	yes	hypothetical protein	3410735	GO:0003779(actin binding)		actin binding
EHI_023190	DS571153:71372-95026	8.38823	11.2827	1.34506	0.7979	0.895068	no	exonuclease, putative	3409971	GO:0006281(DNA repair); GO:0003677(DNA binding); GO:0003824(catalytic activity); GO:0004527(exonuclease activity); GO:0004518(nuclease activity)	DNA repair	DNA binding; catalytic activity; exonuclease activity; nuclease activity
EHI_104930	DS571204:7207-8041	0.893255	1.20135	1.34491	0.18445	0.335768	no	endonuclease V, putative	3408265	GO:0006281(DNA repair); GO:0043737(deoxyribonuclease V activity); GO:0004519(endonuclease activity); GO:0005515(protein binding)	DNA repair	deoxyribonuclease V activity; endonuclease activity; protein binding
EHI_182500	DS571156:10697-12182	15.7886	21.2284	1.34454	0.00335	0.0162877	yes	RhoGAP domain containing protein	3411031	GO:0007165(signal transduction); GO:0005622(intracellular)	signal transduction		intracellular
EHI_154440.1	DS571691:2466-4887	32.1405	43.214	1.34453	0.00835	0.0332853	yes	hypothetical protein	3402140
EHI_142260.1	DS571161:122966-123679	19.7858	26.5961	1.3442	0.00445	0.0203826	yes	hypothetical protein	6219439
EHI_183400	DS571316:1430-2312	3.52384	4.73645	1.34412	0.0209	0.0674147	no	galactose-inhibitable lectin 35 kDa subunit precursor, putative	6219924
EHI_038670	DS571190:17220-18321	8.68813	11.6766	1.34397	0.00335	0.0162877	yes	protein kinase domain containing protein	3411188	GO:0008150(biological_process); GO:0006468(protein phosphorylation); GO:0005524(ATP binding); GO:0016301(kinase activity); GO:0004672(protein kinase activity)	biological_process; protein phosphorylation	ATP binding; kinase activity; protein kinase activity
EHI_013910	DS571172:11194-11926	0.0497173	0.0668156	1.34391	1	1	no	hypothetical protein	6219491
EHI_154440.1	DS571691:2466-4887	4.03986	5.4287	1.34378	0.2414	0.405729	no	hypothetical protein	3402140
EHI_022890	DS571153:30436-31057	285.515	383.608	1.34357	0.00705	0.0291654	yes	hypothetical protein	3407795
EHI_182930	DS571156:69395-72200	33.7136	45.2862	1.34326	0.00795	0.032065	yes	RhoGAP domain containing protein	3409471	GO:0035023(regulation of Rho protein signal transduction); GO:0007165(signal transduction); GO:0005089(Rho guanyl-nucleotide exchange factor activity); GO:0005622(intracellular)	regulation of Rho protein signal transduction; signal transduction	Rho guanyl-nucleotide exchange factor activity	intracellular
EHI_202350	EH4259:0-438	12.7235	17.0891	1.34311	0.02865	0.0857346	no	RhoGAP domain containing protein		GO:0007165(signal transduction)	signal transduction
EHI_166040	DS571444:10670-11537	4.19081	5.62793	1.34292	0.0163	0.0556326	no	hypothetical protein	6220161
EHI_085980	DS571235:7959-12087	39.1264	52.5319	1.34262	0.0079	0.0319061	yes	glycogen synthase, putative	3407416	GO:0005978(glycogen biosynthetic process); GO:0009011(starch synthase activity)	glycogen biosynthetic process	starch synthase activity
EHI_104510.1	DS571185:39692-40304	13.7683	18.4793	1.34216	0.00865	0.0342093	yes	hypothetical protein	6219565
EHI_178870	DS571154:103342-105442	69.8592	93.7508	1.342	0.00745	0.0304616	yes	hypothetical protein	3410582
EHI_015110	DS571919:181-1239	10.5296	14.1284	1.34178	0.00715	0.0294702	yes	Rho guanine nucleotide exchange factor, putative	3403113	GO:0035023(regulation of Rho protein signal transduction); GO:0005089(Rho guanyl-nucleotide exchange factor activity); GO:0005515(protein binding); GO:0005622(intracellular)	regulation of Rho protein signal transduction	Rho guanyl-nucleotide exchange factor activity; protein binding	intracellular
EHI_074700	DS571401:1482-2625	4.8181	6.46054	1.34089	0.0138	0.0489022	yes	hypothetical protein	3403883
EHI_052740	DS571245:7892-9884	120.726	161.836	1.34052	0.0085	0.0337491	yes	dynamin-like protein	3405942	GO:0005525(GTP binding); GO:0003924(GTPase activity)		GTP binding; GTPase activity
EHI_050770	DS571149:52302-153294	9.76896	13.0929	1.34026	0.76235	0.872899	no	hypothetical protein	3410902
EHI_117830	DS571183:7154-7661	14.6072	19.5762	1.34017	0.01095	0.0410118	yes	hypothetical protein	3410384
EHI_119340	DS571267:40156-41155	33.17	44.4508	1.34009	0.0044	0.0202151	yes	nucleosome assembly protein, putative	3404563	GO:0006334(nucleosome assembly); GO:0003674(molecular_function); GO:0005634(nucleus)	nucleosome assembly	molecular_function	nucleus
EHI_064580	DS571196:46405-47560	4.22348	5.65955	1.34002	0.01505	0.0523419	no	TBC domain containing protein	6219608
EHI_036520	DS571358:6694-9226	19.8156	26.5478	1.33974	0.0049	0.0220166	yes	importin beta, putative	3405872	GO:0005488(binding)		binding
EHI_020270	DS571339:14863-17818	57.9679	77.6537	1.3396	0.009	0.0352519	yes	ubiquitin-activating enzyme, putative	3403486	GO:0006464(cellular protein modification process); GO:0006512(obsolete ubiquitin cycle); GO:0003824(catalytic activity); GO:0004839(ubiquitin activating enzyme activity); GO:0008641(ubiquitin-like modifier activating enzyme activity)	cellular protein modification process; obsolete ubiquitin cycle	catalytic activity; ubiquitin activating enzyme activity; ubiquitin-like modifier activating enzyme activity
EHI_006720	DS571197:16587-17640	18.0457	24.1681	1.33927	0.0048	0.0216461	yes	RNA methyltransferase, TrmH family, putative	3408771	GO:0006396(RNA processing); GO:0003723(RNA binding); GO:0008173(RNA methyltransferase activity); GO:0003676(nucleic acid binding)	RNA processing	RNA binding; RNA methyltransferase activity; nucleic acid binding
EHI_190450	DS571424:11455-12779	68.8794	92.2412	1.33917	0.29975	0.471636	no	splicing factor 3B subunit 10, putative	3405755	GO:0000398(mRNA splicing, via spliceosome)	mRNA splicing, via spliceosome
EHI_045200	DS571147:109598-110172	54.1564	72.5122	1.33894	0.00415	0.0193153	yes	hypothetical protein	3411618	GO:0005515(protein binding)		protein binding
EHI_163470	DS571246:767-2204	8.82997	11.8211	1.33875	0.00445	0.0203826	yes	hypothetical protein	3404261
EHI_001760	DS571280:8608-11551	22.1111	29.6009	1.33873	0.00635	0.0269288	yes	importin, putative	3403921	GO:0006886(intracellular protein transport); GO:0008536(Ran GTPase binding); GO:0005488(binding)	intracellular protein transport	Ran GTPase binding; binding
EHI_022300	DS571410:12493-13404	4.44864	5.9552	1.33866	0.01705	0.05756	no	hypothetical protein, conserved	6220094	GO:0000166(nucleotide binding)		nucleotide binding
EHI_097750	DS571255:1178-2391	5.69189	7.61787	1.33837	0.0112	0.0416856	yes	hypothetical protein, conserved	6219778	GO:0009451(RNA modification); GO:0006396(RNA processing); GO:0001522(pseudouridine synthesis); GO:0003723(RNA binding); GO:0009982(pseudouridine synthase activity)	RNA modification; RNA processing; pseudouridine synthesis	RNA binding; pseudouridine synthase activity
EHI_178560	DS571154:37023-37704	203.326	272.081	1.33815	0.00725	0.029816	yes	hypothetical protein, conserved	3406368	GO:0008289(lipid binding)		lipid binding
EHI_119910	DS571393:5145-5944	78.5858	105.144	1.33795	0.00685	0.0285761	yes	lipid phosphate phosphatase, putative	3404229
EHI_024220	DS571198:699-1614	0.986884	1.32027	1.33782	0.1402	0.276247	no	hypothetical protein	3406587	GO:0005488(binding)		binding
EHI_123290.1	DS571488:12657-13254	4.90189	6.55732	1.33771	0.02245	0.0711468	no	hypothetical protein	6220220
EHI_052790	DS571245:18166-19669	9.68077	12.9491	1.33761	0.00395	0.0185603	yes	DEAD/DEAH box helicase, putative	3405938	GO:0005524(ATP binding); GO:0008026(ATP-dependent helicase activity); GO:0004386(helicase activity); GO:0003676(nucleic acid binding)		ATP binding; ATP-dependent helicase activity; helicase activity; nucleic acid binding
EHI_105180	DS571204:30239-30674	3308.6	4425.3	1.33751	0.0064	0.0270979	yes	40S ribosomal protein S26, putative	3408240	GO:0006412(translation); GO:0003735(structural constituent of ribosome); GO:0005622(intracellular); GO:0005840(ribosome)	translation	structural constituent of ribosome	intracellular; ribosome
EHI_044850	DS571147:54920-55841	28.4399	38.0299	1.3372	0.0053	0.0234184	yes	peptidyl-prolyl cis-trans isomerase, FKBP-type , putative	3411533	GO:0006457(protein folding); GO:0005528(FK506 binding); GO:0003755(peptidyl-prolyl cis-trans isomerase activity); GO:0005515(protein binding)	protein folding	FK506 binding; peptidyl-prolyl cis-trans isomerase activity; protein binding
EHI_118880	DS571180:83630-85780	71.8462	96.0698	1.33716	0.00785	0.0317521	yes	Oligosaccharyl transferase, putative	3408447	GO:0006486(protein glycosylation); GO:0004579(dolichyl-diphosphooligosaccharide-protein glycotransferase activity); GO:0004576(oligosaccharyl transferase activity); GO:0016020(membrane)	protein glycosylation	dolichyl-diphosphooligosaccharide-protein glycotransferase activity; oligosaccharyl transferase activity	membrane
EHI_117840.1	DS571183:7759-9662	9.67181	12.9294	1.33681	0.00465	0.0211379	yes	hypothetical protein	3410383
EHI_024360	DS571198:8725-9227	7.17959	9.59569	1.33652	0.0417	0.113419	no	hypothetical protein	3405270
EHI_010070	DS571200:52215-53631	366.088	489.249	1.33642	0.00835	0.0332853	yes	Xaa-Pro dipeptidase, putative	3411413	GO:0006508(proteolysis); GO:0004177(aminopeptidase activity); GO:0030145(manganese ion binding); GO:0008235(metalloexopeptidase activity); GO:0004251(obsolete X-Pro dipeptidase activity); GO:0008233(peptidase activity)	proteolysis	aminopeptidase activity; manganese ion binding; metalloexopeptidase activity; obsolete X-Pro dipeptidase activity; peptidase activity
EHI_047800	DS571341:22062-22977	769.905	1028.9	1.3364	0.009	0.0352519	yes	hypothetical protein	3404910
EHI_051410	DS571176:12912-13239	12.3015	16.4397	1.3364	0.04435	0.118524	no	hypothetical protein	6219516
EHI_025250.1	DS571233:9371-10362	51.1503	68.3401	1.33606	0.00535	0.0235831	yes	cation transporter, putative	3407242
EHI_199120	DS571165:112294-114020	138.129	184.545	1.33603	0.00835	0.0332853	yes	Ser/Thr protein phosphatase, putative	3407601	GO:0016787(hydrolase activity); GO:0004721(phosphoprotein phosphatase activity)		hydrolase activity; phosphoprotein phosphatase activity
EHI_044200	DS571320:15521-20826	27.1321	36.2394	1.33567	0.06545	0.158508	no	hypothetical protein	3406683
EHI_118860	DS571180:79913-83126	9.96873	13.3139	1.33557	0.14475	0.282565	no	methyltransferase, putative	3408437	GO:0008152(metabolic process); GO:0008168(methyltransferase activity)	metabolic process	methyltransferase activity
EHI_128080	DS571270:18503-19544	5.29258	7.068	1.33545	0.0122	0.0444996	yes	hypothetical protein	3402501
EHI_086550	DS571381:13488-13944	5.04218	6.73321	1.33538	0.0563	0.141479	no	hypothetical protein	6220041
EHI_048440	DS571607:5324-6438	38.9476	52.0046	1.33525	0.00605	0.0259167	yes	hypothetical protein	3402284
EHI_153390	DS571145:367131-481721	9.12662	12.1849	1.33509	0.8194	0.907343	no	phospholipase, patatin family protein	3410699	GO:0006629(lipid metabolic process); GO:0008152(metabolic process); GO:0005515(protein binding)	lipid metabolic process; metabolic process	protein binding
EHI_202460	EH4260:0-834	165.863	221.291	1.33418	0.00935	0.0362513	yes	calponin-homology domain containing protein		GO:0005515(protein binding)		protein binding
EHI_079840.1	DS571226:12963-14326	31.7058	42.2852	1.33367	0.00695	0.0288732	yes	hypothetical protein, conserved	3407181
EHI_189410	DS571262:8415-10410	62.2592	83.02	1.33346	0.0094	0.0363866	yes	hypothetical protein, conserved	3405600	GO:0008150(biological_process); GO:0003674(molecular_function)	biological_process	molecular_function
EHI_124820	DS571392:2040-2886	10.1728	13.5647	1.33343	0.0044	0.0202151	yes	hypothetical protein	3403744
EHI_125650	DS571160:17926-21271	50.8086	67.7287	1.33302	0.0164	0.0558867	no	PIWI, putative	3410821	GO:0003676(nucleic acid binding); GO:0005515(protein binding)		nucleic acid binding; protein binding
EHI_118740	DS571180:52356-54126	22.7341	30.3011	1.33285	0.0043	0.0198352	yes	hypothetical protein	3408428
EHI_200090	DS571332:24932-25379	0.237445	0.316467	1.3328	1	1	no	ribosomal protein L13A, putative	6219955	GO:0006412(translation); GO:0003735(structural constituent of ribosome); GO:0005622(intracellular); GO:0015934(large ribosomal subunit); GO:0005840(ribosome)	translation	structural constituent of ribosome	intracellular; large ribosomal subunit; ribosome
EHI_177440.1	DS571175:59016-61890	19.5934	26.111	1.33264	0.006	0.0257598	yes	hypothetical protein	3410241
EHI_025440	DS571233:38582-39362	41.8325	55.7415	1.33249	0.00455	0.0207696	yes	RNA recognition motif domain containing protein	3407271	GO:0003676(nucleic acid binding)		nucleic acid binding
EHI_069560	DS571164:119553-120177	1011.78	1348.13	1.33243	0.00925	0.0359765	yes	hypothetical protein	3405177
EHI_186020	DS571460:10920-14241	44.4883	59.2727	1.33232	0.00905	0.0354218	yes	DNA-directed RNA polymerase subunit, putative	3406656	GO:0006351(transcription, DNA-templated); GO:0003677(DNA binding); GO:0003899(DNA-directed 5'-3' RNA polymerase activity); GO:0005634(nucleus)	transcription, DNA-templated	DNA binding; DNA-directed 5'-3' RNA polymerase activity	nucleus
EHI_047780	DS571341:20847-21204	15.0066	19.9893	1.33203	0.02525	0.0779281	no	hypothetical protein	3404901
EHI_189950	DS571315:21712-22624	54.9372	73.1537	1.33159	0.00685	0.0285761	yes	co-chaperone protein, putative	3406642	GO:0006457(protein folding); GO:0005515(protein binding)	protein folding	protein binding
EHI_162210	DS571362:8009-9128	28.5313	37.9849	1.33134	0.0059	0.0254121	yes	phosphomannose isomerase, putative	3407523	GO:0009298(GDP-mannose biosynthetic process); GO:0005975(carbohydrate metabolic process); GO:0004476(mannose-6-phosphate isomerase activity); GO:0008270(zinc ion binding)	GDP-mannose biosynthetic process; carbohydrate metabolic process	mannose-6-phosphate isomerase activity; zinc ion binding
EHI_004820	DS571195:19487-20015	31.5977	42.0627	1.33119	0.00485	0.0218347	yes	hypothetical protein	3405014	GO:0003676(nucleic acid binding); GO:0008270(zinc ion binding); GO:0005622(intracellular)		nucleic acid binding; zinc ion binding	intracellular
EHI_106330	DS571236:47005-47524	103.552	137.845	1.33117	0.0074	0.0302932	yes	nitroreductase family protein	3405825	GO:0006118(obsolete electron transport); GO:0016491(oxidoreductase activity)	obsolete electron transport	oxidoreductase activity
EHI_168040	DS571263:795-1570	21.057	28.0232	1.33083	0.0372	0.104083	no	hypothetical protein	3407287	GO:0006334(nucleosome assembly); GO:0005634(nucleus)	nucleosome assembly		nucleus
EHI_050780	DS571149:52302-153294	40.4624	53.8279	1.33032	0.8179	0.906779	no	U1snRNP-specific protein, putative	3410930	GO:0003676(nucleic acid binding)		nucleic acid binding
EHI_012510	DS571148:152964-155400	19.2261	25.5758	1.33026	0.00715	0.0294702	yes	hypothetical protein	3408318	GO:0005488(binding)		binding
EHI_087310.1	DS571173:7858-9323	7.43434	9.88669	1.32987	0.00695	0.0288732	yes	hypothetical protein	6219507
EHI_170600	DS571310:2781-5334	27.2667	36.2436	1.32923	0.00885	0.0347974	yes	Ras guanine nucleotide exchange factor, putative	3402646	GO:0051056(regulation of small GTPase mediated signal transduction); GO:0007264(small GTPase mediated signal transduction); GO:0005085(guanyl-nucleotide exchange factor activity); GO:0005622(intracellular)	regulation of small GTPase mediated signal transduction; small GTPase mediated signal transduction	guanyl-nucleotide exchange factor activity	intracellular
EHI_044170	DS571320:13227-14685	0.599692	0.797115	1.32921	0.33625	0.511002	no	leucine rich repeat and phosphatase domain containing protein	3406686	GO:0016311(dephosphorylation); GO:0006470(protein dephosphorylation); GO:0004721(phosphoprotein phosphatase activity); GO:0005515(protein binding); GO:0008138(protein tyrosine/serine/threonine phosphatase activity)	dephosphorylation; protein dephosphorylation	phosphoprotein phosphatase activity; protein binding; protein tyrosine/serine/threonine phosphatase activity
EHI_079280	DS571337:20210-21748	23.2652	30.9136	1.32875	0.0044	0.0202151	yes	hypothetical protein	3405405
EHI_123220	DS571488:2851-3409	27.1319	36.0439	1.32847	0.0048	0.0216461	yes	Ras family protein	3401974	GO:0008150(biological_process); GO:0005525(GTP binding); GO:0003924(GTPase activity); GO:0003674(molecular_function)	biological_process	GTP binding; GTPase activity; molecular_function
EHI_108470	DS571425:12343-15184	7.22419	9.5968	1.32843	0.00475	0.0214668	yes	hypothetical protein	3403822
EHI_052810	DS571245:27343-28420	94.057	124.925	1.32818	0.01195	0.0438067	yes	mannose-1-phosphate guanylyltransferase, putative	3404764	GO:0009058(biosynthetic process); GO:0008928(mannose-1-phosphate guanylyltransferase (GDP) activity); GO:0016779(nucleotidyltransferase activity)	biosynthetic process	mannose-1-phosphate guanylyltransferase (GDP) activity; nucleotidyltransferase activity
EHI_021200	DS571194:2229-3435	53.4107	70.939	1.32818	0.0079	0.0319061	yes	UDP-N-acetylglucosamine pyrophosphorylase, putative	3409698	GO:0008152(metabolic process); GO:0032440(2-alkenal reductase [NAD(P)] activity); GO:0016779(nucleotidyltransferase activity); GO:0070569(uridylyltransferase activity)	metabolic process	2-alkenal reductase [NAD(P)] activity; nucleotidyltransferase activity; uridylyltransferase activity
EHI_110440	DS571151:71033-72023	4.11619	5.46588	1.3279	0.0259	0.0794757	no	hypothetical protein	3411378
EHI_096560.1	DS571163:67029-69610	17.6619	23.4468	1.32754	0.0076	0.0309253	yes	phosphatidylinositol 3-kinase, putative	3411249
EHI_167460.1	DS571534:2042-4268	12.9525	17.1911	1.32724	0.0058	0.0251071	yes	hypothetical protein, conserved	3408213
EHI_056700	DS571423:17049-18531	19.1176	25.3706	1.32708	0.01975	0.0645134	no	hypothetical protein	3403380
EHI_000590,EHI_000600	DS571186:45587-48781	588.713	781.108	1.32681	0.01155	0.0426716	yes	40S ribosomal protein S6, putative, hypothetical protein	3407498, 3407499	GO:0006412(translation); GO:0003735(structural constituent of ribosome); GO:0005622(intracellular); GO:0005840(ribosome) // GO:0005488(binding)	translation //	structural constituent of ribosome // binding	intracellular; ribosome //
EHI_002130	DS571345:6156-7998	147.169	195.206	1.32641	0.0094	0.0363866	yes	phenylalanyl-tRNA synthetase beta subunit, putative	3405150	GO:0006432(phenylalanyl-tRNA aminoacylation); GO:0005524(ATP binding); GO:0003723(RNA binding); GO:0000287(magnesium ion binding); GO:0000166(nucleotide binding); GO:0004826(phenylalanine-tRNA ligase activity); GO:0005737(cytoplasm)	phenylalanyl-tRNA aminoacylation	ATP binding; RNA binding; magnesium ion binding; nucleotide binding; phenylalanine-tRNA ligase activity	cytoplasm
EHI_107140	DS571205:33067-33730	14.9348	19.8082	1.32631	0.00825	0.0330123	yes	Rab family GTPase	3404960	GO:0007264(small GTPase mediated signal transduction); GO:0005525(GTP binding); GO:0003924(GTPase activity); GO:0004767(sphingomyelin phosphodiesterase activity); GO:0005622(intracellular)	small GTPase mediated signal transduction	GTP binding; GTPase activity; sphingomyelin phosphodiesterase activity	intracellular
EHI_115340.1	DS571357:13752-17186	3.44525	4.56818	1.32594	0.00555	0.0242472	yes	hypothetical protein	3404283
EHI_019970	DS571982:588-1455	6.86989	9.10682	1.32561	0.0159	0.0546079	no	hypothetical protein, conserved	3404271	GO:0003824(catalytic activity); GO:0016787(hydrolase activity); GO:0008270(zinc ion binding)		catalytic activity; hydrolase activity; zinc ion binding
EHI_160730	DS571485:9719-11352	8.27721	10.9696	1.32528	0.0054	0.0237535	yes	hypothetical protein	3403364
EHI_113420	DS571429:3027-4038	23.4178	31.0336	1.32521	0.00555	0.0242472	yes	hypothetical protein	3403625	GO:0006367(transcription initiation from RNA polymerase II promoter); GO:0003702(obsolete RNA polymerase II transcription factor activity); GO:0005673(transcription factor TFIIE complex)	transcription initiation from RNA polymerase II promoter	obsolete RNA polymerase II transcription factor activity	transcription factor TFIIE complex
EHI_025400	DS571233:32886-33699	98.5943	130.656	1.32519	0.01065	0.0401631	yes	START domain containing protein	3407267	GO:0008150(biological_process); GO:0008289(lipid binding)	biological_process	lipid binding
EHI_040680	DS571282:26917-28657	20.6474	27.3555	1.32489	0.0071	0.0293243	yes	hypothetical protein	3405767
EHI_179360	DS571431:11967-12833	4.28278	5.67306	1.32462	0.0544	0.137898	no	hypothetical protein	3405304
EHI_023080	DS571153:65028-66306	45.0205	59.6332	1.32458	0.0075	0.0306167	yes	WD domain containing protein	3408454	GO:0005515(protein binding)		protein binding
EHI_183200.1	DS571156:124104-124666	12.0054	15.902	1.32457	0.1199	0.246379	no	hypothetical protein	6219411
EHI_078210	DS571271:20293-21238	16.9273	22.4206	1.32452	0.0059	0.0254121	yes	PCI domain containing protein	3406298	GO:0008150(biological_process); GO:0003674(molecular_function)	biological_process	molecular_function
EHI_083640,EHI_083650	DS571388:14326-17333	23.4955	31.1105	1.3241	0.12545	0.254902	no	hypothetical protein, hypothetical protein	3408732, 3408718	//	//	//	//
EHI_150490	DS571218:50042-52655	13.0676	17.3007	1.32394	0.03065	0.090063	no	aldehyde-alcohol dehydrogenase 2, putative	3406609	GO:0006066(alcohol metabolic process); GO:0015976(carbon utilization); GO:0008152(metabolic process); GO:0055114(oxidation-reduction process); GO:0008774(acetaldehyde dehydrogenase (acetylating) activity); GO:0004022(alcohol dehydrogenase (NAD) activity); GO:0046872(metal ion binding); GO:0016491(oxidoreductase activity)	alcohol metabolic process; carbon utilization; metabolic process; oxidation-reduction process	acetaldehyde dehydrogenase (acetylating) activity; alcohol dehydrogenase (NAD) activity; metal ion binding; oxidoreductase activity
EHI_004350	DS571181:27150-29055	24.8429	32.8903	1.32393	0.0148	0.0516365	no	hypothetical protein	3406557
EHI_054130	DS571309:9195-10998	26.698	35.3453	1.32389	0.0078	0.031587	yes	hypothetical protein	3405712
EHI_182670	DS571156:30869-31559	1286.08	1702.6	1.32387	0.00805	0.0323788	yes	enhancer binding protein-2, putative	3403389	GO:0003676(nucleic acid binding)		nucleic acid binding
EHI_054250.1	DS571309:27887-29904	13.2952	17.5993	1.32373	0.00605	0.0259167	yes	hypothetical protein, conserved	3405705
EHI_027500	DS571215:12275-14076	312.825	414.038	1.32355	0.04485	0.119496	no	hypothetical protein	3409217
EHI_138760	DS571260:6222-8166	11.0537	14.6294	1.32348	0.00545	0.0239254	yes	hypothetical protein	3404436
EHI_006940.1	DS571197:52269-53570	360.977	477.738	1.32346	0.0099	0.0379227	yes	hypothetical protein, conserved	3408783
EHI_051090	DS571149:181785-182916	17.0209	22.524	1.32331	0.0255	0.0785386	no	GTP-binding protein, putative	6219358	GO:0007264(small GTPase mediated signal transduction); GO:0005525(GTP binding); GO:0003924(GTPase activity); GO:0005622(intracellular)	small GTPase mediated signal transduction	GTP binding; GTPase activity	intracellular
EHI_108740	DS571346:25068-25461	14.2581	18.8653	1.32313	0.01995	0.0649991	no	hypothetical protein	3405644
EHI_001820	DS571280:17602-18160	8.28339	10.9585	1.32295	0.023	0.0724797	no	hypothetical protein	3403917	GO:0004872(receptor activity); GO:0016020(membrane)		receptor activity	membrane
EHI_110000	DS571242:44592-45222	523.19	692.09	1.32283	0.0118	0.0433922	yes	hypothetical protein	3406522
EHI_045300	DS571147:127498-128130	903.593	1195.12	1.32263	0.0107	0.0402791	yes	60S ribosomal protein L6, putative	3408504	GO:0006412(translation); GO:0003735(structural constituent of ribosome); GO:0005622(intracellular); GO:0005840(ribosome)	translation	structural constituent of ribosome	intracellular; ribosome
EHI_028910	DS571266:7589-8480	11.664	15.426	1.32253	0.00555	0.0242472	yes	ARF GTPase activating protein, putative	6219804	GO:0043087(regulation of GTPase activity); GO:0005096(GTPase activator activity)	regulation of GTPase activity	GTPase activator activity
EHI_198610	DS571165:9280-9841	599.165	792.197	1.32217	0.01135	0.0421299	yes	hypothetical protein, conserved	3409515	GO:0010181(FMN binding)		FMN binding
EHI_044700	DS571147:33190-34402	1.81165	2.39492	1.32196	0.0565	0.141826	no	hypothetical protein	3411547
EHI_062840	DS571213:58610-59708	40.4726	53.4898	1.32163	0.00655	0.0275923	yes	UDP-N-acetylglucosamine--dolichyl-phosphate N-acetylglucosaminephosphotransferase, putative	3406214	GO:0006629(lipid metabolic process); GO:0003975(UDP-N-acetylglucosamine-dolichyl-phosphate N-acetylglucosaminephosphotransferase activity); GO:0003824(catalytic activity); GO:0008963(phospho-N-acetylmuramoyl-pentapeptide-transferase activity); GO:0016021(integral component of membrane); GO:0016020(membrane)	lipid metabolic process	UDP-N-acetylglucosamine-dolichyl-phosphate N-acetylglucosaminephosphotransferase activity; catalytic activity; phospho-N-acetylmuramoyl-pentapeptide-transferase activity	integral component of membrane; membrane
EHI_179310	DS571431:1952-2888	119.041	157.243	1.32091	0.0124	0.0450516	yes	short chain dehydrogenase family protein	3405291	GO:0008152(metabolic process); GO:0004316(3-oxoacyl-[acyl-carrier-protein] reductase (NADPH) activity); GO:0016491(oxidoreductase activity)	metabolic process	3-oxoacyl-[acyl-carrier-protein] reductase (NADPH) activity; oxidoreductase activity
EHI_179380	DS571431:14651-14971	376.558	497.365	1.32082	0.00545	0.0239254	yes	hypothetical protein	3405297	GO:0006614(SRP-dependent cotranslational protein targeting to membrane); GO:0008312(7S RNA binding); GO:0048500(signal recognition particle)	SRP-dependent cotranslational protein targeting to membrane	7S RNA binding	signal recognition particle
EHI_001780	DS571280:13535-14183	1175.29	1552.08	1.32059	0.01105	0.0412804	yes	hypothetical protein	3404335
EHI_151180	DS571145:4255-5944	31.7274	41.8968	1.32052	0.0088	0.0346545	yes	calcineurin catalytic subunit A, putative	3411744	GO:0016787(hydrolase activity); GO:0004721(phosphoprotein phosphatase activity)		hydrolase activity; phosphoprotein phosphatase activity
EHI_103670	DS571158:93038-94068	4.46965	5.90131	1.32031	0.0257	0.0790131	no	hypothetical protein	3403338
EHI_062750	DS571213:43070-44258	1.96749	2.59715	1.32003	0.0791	0.182263	no	leucine rich repeat protein, BspA family	3404848	GO:0008150(biological_process); GO:0003674(molecular_function)	biological_process	molecular_function
EHI_117940	DS571183:25095-25752	41.2594	54.4636	1.32003	0.00695	0.0288732	yes	splicing factor 3a subunit 2, putative	3410374	GO:0003676(nucleic acid binding); GO:0008270(zinc ion binding); GO:0005634(nucleus)		nucleic acid binding; zinc ion binding	nucleus
EHI_002990	DS571409:5821-8095	64.3841	84.9874	1.32001	0.01115	0.0415541	yes	vacuolar protein sorting-associated protein 35 , putative	3407291	GO:0008104(protein localization); GO:0015031(protein transport); GO:0042147(retrograde transport, endosome to Golgi); GO:0003674(molecular_function); GO:0030906(retromer, cargo-selective complex)	protein localization; protein transport; retrograde transport, endosome to Golgi	molecular_function	retromer, cargo-selective complex
EHI_108640	DS571346:6748-7054	106.428	140.472	1.31988	0.0055	0.0240965	yes	LSM domain containing protein	3405640	GO:0008152(metabolic process); GO:0003674(molecular_function)	metabolic process	molecular_function
EHI_110350	DS571151:48760-50275	132.898	175.331	1.31929	0.0111	0.041419	yes	thioredoxin, putative	3411364	GO:0045454(cell redox homeostasis); GO:0003756(protein disulfide isomerase activity)	cell redox homeostasis	protein disulfide isomerase activity
EHI_118460,EHI_118470,EHI_118480	DS571180:13940-19790	71.7398	94.6336	1.31912	0.0769	0.178501	no	Golgi membrane protein, putative, hypothetical protein, conserved domain containing, adaptor protein (AP) family protein	3404204, 3404205, 3404206	// GO:0005515(protein binding) // GO:0006886(intracellular protein transport); GO:0016192(vesicle-mediated transport); GO:0005488(binding); GO:0030121(AP-1 adaptor complex); GO:0005794(Golgi apparatus); GO:0030131(clathrin adaptor complex); GO:0030117(membrane coat)	// // intracellular protein transport; vesicle-mediated transport	// protein binding // binding	// // AP-1 adaptor complex; Golgi apparatus; clathrin adaptor complex; membrane coat
EHI_055360,EHI_055370	DS571416:5274-6979	15.7699	20.7946	1.31863	0.0157	0.0540869	no	hypothetical protein, hypothetical protein	3403215, 3403214	// GO:0006355(regulation of transcription, DNA-templated); GO:0003677(DNA binding); GO:0003700(DNA-binding transcription factor activity); GO:0046983(protein dimerization activity); GO:0005634(nucleus)	// regulation of transcription, DNA-templated	// DNA binding; DNA-binding transcription factor activity; protein dimerization activity	// nucleus
EHI_000930	DS571210:21384-23130	8.63116	11.381	1.31859	0.00575	0.024949	yes	hypothetical protein, conserved protein	3404623	GO:0008150(biological_process); GO:0003674(molecular_function); GO:0005515(protein binding)	biological_process	molecular_function; protein binding
EHI_122740	DS571281:6695-8057	65.6433	86.5285	1.31816	0.01135	0.0421299	yes	nucleolar protein Nop56, putative	3408537
EHI_073980	DS571232:2318-3074	0.257053	0.33873	1.31774	1	1	no	hypothetical protein	3407876
EHI_169850	DS571207:12576-14183	27.2105	35.8561	1.31773	0.0106	0.0400184	yes	Rab GTPase activating protein, putative	3410308
EHI_140730	DS571243:44168-44825	10.2486	13.5028	1.31753	0.0171	0.0576924	no	hypothetical protein	3408512
EHI_184520	DS571308:17469-17940	50.8419	66.9852	1.31752	0.00745	0.0304616	yes	hypothetical protein	3403461
EHI_072480	DS571457:5341-7075	0.032793	0.0431959	1.31723	1	1	no	hypothetical protein	3403525
EHI_051790	DS571176:47439-47937	67.5818	89.0172	1.31718	0.00565	0.0245926	yes	hypothetical protein	3407698	GO:0006465(signal peptide processing); GO:0008233(peptidase activity); GO:0016021(integral component of membrane); GO:0005787(signal peptidase complex)	signal peptide processing	peptidase activity	integral component of membrane; signal peptidase complex
EHI_136610	DS571536:2628-5115	11.944	15.7309	1.31705	0.0068	0.0284143	yes	plasma membrane calcium ion-transporting ATPase, putative	3402783	GO:0006812(cation transport); GO:0005524(ATP binding); GO:0015662(ion transmembrane transporter activity, phosphorylative mechanism); GO:0005388(calcium transmembrane transporter activity, phosphorylative mechanism); GO:0016820(hydrolase activity, acting on acid anhydrides, catalyzing transmembrane movement of substances); GO:0000166(nucleotide binding); GO:0016021(integral component of membrane)…	cation transport	ATP binding; ion transmembrane transporter activity, phosphorylative mechanism; calcium transmembrane transporter activity, phosphorylative mechanism; hydrolase activity, acting on acid anhydrides, catalyzing transmembrane movement of substances; nucleotide binding	integral component of membrane; membrane
EHI_064540	DS571196:40965-42156	6.37081	8.38927	1.31683	0.01065	0.0401631	yes	lecithin:cholesterol acyltransferase domain-containing protein	3408330	GO:0008150(biological_process); GO:0006629(lipid metabolic process); GO:0008374(O-acyltransferase activity); GO:0003674(molecular_function)	biological_process; lipid metabolic process	O-acyltransferase activity; molecular_function
EHI_001810	DS571280:16900-17389	146.404	192.768	1.31669	0.0102	0.0388248	yes	hypothetical protein	3404344
EHI_197240	DS571157:84692-85379	3.16225	4.16356	1.31664	0.10565	0.225347	no	hypothetical protein	3408291
EHI_104510.3	DS571185:40838-41090	24.3734	32.0908	1.31663	0.0508	0.131295	no
EHI_069440	DS571164:92074-92961	15.7213	20.6982	1.31657	0.00655	0.0275923	yes	ARF GTPase activating protein, putative	3409602	GO:0043087(regulation of GTPase activity); GO:0005096(GTPase activator activity)	regulation of GTPase activity	GTPase activator activity
EHI_182680	DS571156:31655-32581	9.85837	12.9775	1.31639	0.01125	0.0418296	yes	WD domain containing protein	3403390	GO:0005515(protein binding)		protein binding
EHI_107240	DS571205:55195-55597	68.9088	90.7009	1.31625	0.00705	0.0291654	yes	hypothetical protein	3407086	GO:0006352(DNA-templated transcription, initiation); GO:0044237(cellular metabolic process); GO:0003824(catalytic activity); GO:0000166(nucleotide binding); GO:0030880(RNA polymerase complex)	DNA-templated transcription, initiation; cellular metabolic process	catalytic activity; nucleotide binding	RNA polymerase complex
EHI_182030	DS571676:2323-3052	36.4466	47.9556	1.31578	0.00875	0.0345084	yes	Rab family GTPase	3405815	GO:0007264(small GTPase mediated signal transduction); GO:0005525(GTP binding); GO:0003924(GTPase activity); GO:0005622(intracellular)	small GTPase mediated signal transduction	GTP binding; GTPase activity	intracellular
EHI_069370	DS571164:69533-70017	110.426	145.295	1.31577	0.00855	0.0339029	yes	vesicle-associated membrane protein, putative	3409609	GO:0016192(vesicle-mediated transport); GO:0016021(integral component of membrane)	vesicle-mediated transport		integral component of membrane
EHI_098840	DS571349:22430-23411	783.73	1031.16	1.31571	0.01005	0.0383661	yes	ribosomal protein S4, putative	3403503	GO:0006412(translation); GO:0003723(RNA binding); GO:0003735(structural constituent of ribosome)	translation	RNA binding; structural constituent of ribosome
EHI_016360	DS571247:11629-13327	13.8448	18.2148	1.31564	0.0068	0.0284143	yes	hypothetical protein	3407831
EHI_023350	DS571153:119197-120187	17.9273	23.5765	1.31512	0.0059	0.0254121	yes	hypothetical protein, conserved	3409954	GO:0005515(protein binding)		protein binding
EHI_135050	DS571203:30325-32004	15.4591	20.3287	1.315	0.00685	0.0285761	yes	hypothetical protein	6219631
EHI_036870	DS571427:7110-8478	1.66981	2.19577	1.31498	0.08775	0.196351	no	hypothetical protein	3403932
EHI_111990	DS571329:4701-8241	236.366	310.694	1.31446	0.01915	0.0630625	no	CXXC-rich protein	3402709
EHI_194440	DS571191:45104-45684	6.9673	9.15766	1.31438	0.03425	0.0978705	no	RNA recognition motif domain containing protein	3409030	GO:0003676(nucleic acid binding)		nucleic acid binding
EHI_165230	DS571217:30002-30716	4.21782	5.54365	1.31434	0.0446	0.119014	no	hypothetical protein	6219679
EHI_068750	DS571150:177544-178879	83.9351	110.308	1.31421	0.01195	0.0438067	yes	vacuolar ATP synthase subunit H, putative	3404814	GO:0015991(ATP hydrolysis coupled proton transport); GO:0005488(binding); GO:0046933(proton-transporting ATP synthase activity, rotational mechanism); GO:0046961(proton-transporting ATPase activity, rotational mechanism); GO:0000221(vacuolar proton-transporting V-type ATPase, V1 domain)	ATP hydrolysis coupled proton transport	binding; proton-transporting ATP synthase activity, rotational mechanism; proton-transporting ATPase activity, rotational mechanism	vacuolar proton-transporting V-type ATPase, V1 domain
EHI_104690	DS571185:73243-73798	5.77832	7.59375	1.31418	0.03435	0.0980806	no	zinc knuckle domain-containing protein	3404883	GO:0003676(nucleic acid binding); GO:0008270(zinc ion binding)		nucleic acid binding; zinc ion binding
EHI_161640	DS571655:884-1913	146.029	191.908	1.31418	0.01315	0.0471891	yes	hypothetical protein	3403473
EHI_179320	DS571431:5053-6589	131.719	173.071	1.31394	0.0114	0.0422829	yes	hypothetical protein	3405293
EHI_120870	DS571336:6805-8826	37.3139	49.0221	1.31378	0.00995	0.0380688	yes	hypothetical protein	3408667
EHI_152350	DS571145:186234-293362	48.4582	63.6599	1.31371	0.8351	0.916287	no	casein kinase II regulatory subunit family protein	3411305	GO:0065007(biological regulation); GO:0008605(obsolete protein kinase CK2 regulator activity); GO:0019887(protein kinase regulator activity); GO:0005956(protein kinase CK2 complex)	biological regulation	obsolete protein kinase CK2 regulator activity; protein kinase regulator activity	protein kinase CK2 complex
EHI_028900	DS571266:6203-7454	24.9875	32.8229	1.31357	0.008	0.0322154	yes	dolichyl-diphosphooligosaccharide-protein glycotransferase, putative	3405214	GO:0018279(protein N-linked glycosylation via asparagine); GO:0004579(dolichyl-diphosphooligosaccharide-protein glycotransferase activity); GO:0005789(endoplasmic reticulum membrane)	protein N-linked glycosylation via asparagine	dolichyl-diphosphooligosaccharide-protein glycotransferase activity	endoplasmic reticulum membrane
EHI_184510	DS571308:16016-16913	171.299	225.002	1.3135	0.01145	0.0424291	yes	hypothetical protein	3403971
EHI_171440	DS571305:16814-17351	3.85891	5.06852	1.31346	0.0669	0.160928	no	hypothetical protein	6219908	GO:0005515(protein binding)		protein binding
EHI_126020	DS571160:84302-86786	39.4462	51.8045	1.3133	0.01215	0.044344	yes	glycosyl hydrolase, family 31 protein	3404720	GO:0005975(carbohydrate metabolic process); GO:0030246(carbohydrate binding); GO:0003824(catalytic activity); GO:0004553(hydrolase activity, hydrolyzing O-glycosyl compounds)	carbohydrate metabolic process	carbohydrate binding; catalytic activity; hydrolase activity, hydrolyzing O-glycosyl compounds
EHI_137950	DS571187:64822-65728	6.3157	8.29409	1.31325	0.01705	0.05756	no	hypothetical protein	3408159
EHI_054220	DS571309:22621-23617	10.4556	13.7288	1.31306	0.00755	0.0307869	yes	hypothetical protein	3405720
EHI_136170	DS571222:8971-11239	32.9435	43.2468	1.31276	0.0135	0.0481509	yes	cleavage and polyadenylation specificity factor 73 kDa subunit, putative	3409566	GO:0016787(hydrolase activity)		hydrolase activity
EHI_201510	EH4251:2-3341	50.9071	66.8121	1.31243	0.0194	0.0636941	no	clathrin heavy chain, putative		GO:0048268(clathrin coat assembly); GO:0006886(intracellular protein transport); GO:0016192(vesicle-mediated transport); GO:0005488(binding); GO:0032051(clathrin light chain binding); GO:0005198(structural molecule activity); GO:0030132(clathrin coat of coated pit); GO:0030130(clathrin coat of trans-Golgi network vesicle); GO:0071439(clathrin complex)	clathrin coat assembly; intracellular protein transport; vesicle-mediated transport	binding; clathrin light chain binding; structural molecule activity	clathrin coat of coated pit; clathrin coat of trans-Golgi network vesicle; clathrin complex
EHI_104540.1	DS571185:46527-47601	16.8289	22.0847	1.31231	0.00665	0.0279256	yes	hypothetical protein	3409349
EHI_192540	DS571209:43391-44861	18.7984	24.6666	1.31216	0.00875	0.0345084	yes	serine/threonine protein kinase STE20, putative	3408211	GO:0006468(protein phosphorylation); GO:0005524(ATP binding); GO:0004672(protein kinase activity); GO:0004713(protein tyrosine kinase activity)	protein phosphorylation	ATP binding; protein kinase activity; protein tyrosine kinase activity
EHI_010570	DS571182:42504-43368	665.852	873.506	1.31186	0.01275	0.0460453	yes	hypothetical protein	3404356
EHI_118770	DS571180:58629-61143	15.5781	20.4334	1.31167	0.009	0.0352519	yes	hypothetical protein	3408424
EHI_038540	DS571190:2109-2768	46.4557	60.9332	1.31164	0.0067	0.0280939	yes	hypothetical protein, conserved	3411175
EHI_153680	DS571145:486566-526656	21.2438	27.8642	1.31164	0.75895	0.870844	no	carbohydrate degrading enzyme, putative	3410732	GO:0005975(carbohydrate metabolic process); GO:0003824(catalytic activity); GO:0016810(hydrolase activity, acting on carbon-nitrogen (but not peptide) bonds)	carbohydrate metabolic process	catalytic activity; hydrolase activity, acting on carbon-nitrogen (but not peptide) bonds
EHI_008470	DS571199:26583-27447	16.1617	21.1934	1.31133	0.0074	0.0302932	yes	vacuolar sorting protein 26, putative	6219620	GO:0042147(retrograde transport, endosome to Golgi); GO:0005515(protein binding); GO:0008565(obsolete protein transporter activity); GO:0030904(retromer complex)	retrograde transport, endosome to Golgi	protein binding; obsolete protein transporter activity	retromer complex
EHI_189940	DS571315:21029-21443	3012.91	3950.72	1.31126	0.01305	0.0468896	yes	60S ribosomal protein L34	3406641	GO:0042254(ribosome biogenesis); GO:0006412(translation); GO:0003735(structural constituent of ribosome); GO:0022625(cytosolic large ribosomal subunit); GO:0005622(intracellular); GO:0005840(ribosome)	ribosome biogenesis; translation	structural constituent of ribosome	cytosolic large ribosomal subunit; intracellular; ribosome
EHI_128220	DS571270:42892-45502	19.8375	26.0017	1.31073	0.0146	0.0511276	no	5'-3' exonuclease domain containing protein	6219821	GO:0008152(metabolic process); GO:0006139(nucleobase-containing compound metabolic process); GO:0004534(5'-3' exoribonuclease activity); GO:0004527(exonuclease activity); GO:0003676(nucleic acid binding); GO:0005634(nucleus)	metabolic process; nucleobase-containing compound metabolic process	5'-3' exoribonuclease activity; exonuclease activity; nucleic acid binding	nucleus
EHI_050470	DS571149:43820-44582	18.107	23.7327	1.31069	0.00915	0.0356972	yes	hypothetical protein	3410900
EHI_013180	DS571168:81308-83357	36.8006	48.2205	1.31032	0.01215	0.044344	yes	dynamin-1-like protein, putative	3403947	GO:0051056(regulation of small GTPase mediated signal transduction); GO:0005525(GTP binding); GO:0005096(GTPase activator activity); GO:0003924(GTPase activity); GO:0005622(intracellular)	regulation of small GTPase mediated signal transduction	GTP binding; GTPase activator activity; GTPase activity	intracellular
EHI_069430	DS571164:90688-91939	26.2089	34.3419	1.31031	0.00835	0.0332853	yes	dolichyl-di-phosphooligosaccharide-protein glycotransferase, putative	3403230	GO:0018279(protein N-linked glycosylation via asparagine); GO:0004579(dolichyl-diphosphooligosaccharide-protein glycotransferase activity); GO:0005789(endoplasmic reticulum membrane)	protein N-linked glycosylation via asparagine	dolichyl-diphosphooligosaccharide-protein glycotransferase activity	endoplasmic reticulum membrane
EHI_074720.1	DS571401:5587-6076	14.1428	18.5295	1.31017	0.02525	0.0779281	no	hypothetical protein	6220079
EHI_054840	DS571225:48867-50593	25.6748	33.6172	1.30935	0.0093	0.036136	yes	hypothetical protein, conserved	3403704	GO:0005515(protein binding)		protein binding
EHI_129310	DS571430:5125-7732	31.4891	41.2266	1.30923	0.01275	0.0460453	yes	DNA repair/transcription protein Mms19, putative	3406240	GO:0005488(binding)		binding
EHI_196730	DS571491:5833-7594	0.0443496	0.0580626	1.3092	1	1	no	hypothetical protein	6220223
EHI_166910	DS571177:28768-29452	6.44585	8.43662	1.30885	0.0275	0.0831614	no	3' exoribonuclease family protein	3409080	GO:0006396(RNA processing); GO:0000175(3'-5'-exoribonuclease activity); GO:0003723(RNA binding)	RNA processing	3'-5'-exoribonuclease activity; RNA binding
EHI_023880	DS571330:27207-30382	85.8006	112.299	1.30884	0.0992	0.215212	no	ubiquitin-conjugating enzyme family protein	3402535	GO:0006464(cellular protein modification process); GO:0006512(obsolete ubiquitin cycle); GO:0004842(ubiquitin-protein transferase activity)	cellular protein modification process; obsolete ubiquitin cycle	ubiquitin-protein transferase activity
EHI_045180	DS571147:108416-108881	50.6306	66.2627	1.30875	0.00825	0.0330123	yes	hypothetical protein	3411620
EHI_099830	DS571299:31959-34761	13.7469	17.9897	1.30864	0.38945	0.565715	no	hypothetical protein	3405585	GO:0006915(apoptotic process); GO:0005737(cytoplasm)	apoptotic process		cytoplasm
EHI_044790	DS571147:47187-48069	60.1881	78.7532	1.30845	0.0099	0.0379227	yes	hypothetical protein	3411536
EHI_117920	DS571183:22890-24198	247.793	324.184	1.30829	0.01515	0.0525833	no	pleckstrin homology (PH) domain containing protein	3410376
EHI_202600	EH4261:2036-2816	406.334	531.313	1.30758	0.0158	0.054342	no	hypothetical protein, conserved
EHI_025240	DS571233:7550-9323	6.93046	9.06211	1.30758	0.00815	0.0326801	yes	hypothetical protein	3407241
EHI_146920.1	DS571374:3127-3751	15.7762	20.6242	1.3073	0.0094	0.0363866	yes	hypothetical protein	3404013
EHI_197310	DS571157:99261-106116	1.60219	2.09446	1.30725	0.00915	0.0356972	yes	Phosphatidylinositol 3- and 4-kinase family	3402639	GO:0016773(phosphotransferase activity, alcohol group as acceptor); GO:0005515(protein binding)		phosphotransferase activity, alcohol group as acceptor; protein binding
EHI_134630	DS571193:36052-38266	16.9495	22.1511	1.30689	0.0087	0.0343619	yes	DnaJ domain containing protein	3403175	GO:0031072(heat shock protein binding)		heat shock protein binding
EHI_063000.1	DS571359:14844-16158	47.3712	61.8984	1.30667	0.0107	0.0402791	yes	hypothetical protein, conserved	3404539
EHI_086110,EHI_086120	DS571235:28632-32614	2270.49	2966.75	1.30666	0.07435	0.174194	no	high mobility group (HMG) box domain containing protein, ribosomal protein S18, putative	3407403, 3408983	GO:0006355(regulation of transcription, DNA-templated); GO:0003677(DNA binding) // GO:0006412(translation); GO:0003723(RNA binding); GO:0003676(nucleic acid binding); GO:0003735(structural constituent of ribosome); GO:0005622(intracellular); GO:0005840(ribosome)	regulation of transcription, DNA-templated // translation	DNA binding // RNA binding; nucleic acid binding; structural constituent of ribosome	// intracellular; ribosome
EHI_180170.1	DS571221:9176-10052	7.5252	9.83266	1.30663	0.01285	0.046337	yes	cysteine protease, putative	3408136
EHI_126880	DS571166:3729-4971	534.884	698.771	1.3064	0.01235	0.0449412	yes	methionine aminopeptidase, putative	3405845	GO:0006508(proteolysis); GO:0004177(aminopeptidase activity); GO:0008235(metalloexopeptidase activity); GO:0004239(obsolete methionyl aminopeptidase activity)	proteolysis	aminopeptidase activity; metalloexopeptidase activity; obsolete methionyl aminopeptidase activity
EHI_020330	DS571339:25126-25717	742.77	970.076	1.30602	0.01425	0.0501243	no	hypothetical protein	3408897
EHI_029580	DS571340:13732-14971	43.4803	56.7666	1.30557	0.00985	0.0377582	yes	mannosyltransferase, putative	3404373	GO:0006506(GPI anchor biosynthetic process); GO:0006493(protein O-linked glycosylation); GO:0000030(mannosyltransferase activity); GO:0016758(transferase activity, transferring hexosyl groups); GO:0016021(integral component of membrane); GO:0016020(membrane)	GPI anchor biosynthetic process; protein O-linked glycosylation	mannosyltransferase activity; transferase activity, transferring hexosyl groups	integral component of membrane; membrane
EHI_099320.1	DS571296:27342-28986	6.17609	8.06298	1.30552	0.0088	0.0346545	yes	hypothetical protein	3406058
EHI_023380	DS571153:126009-128961	2.62947	3.43278	1.3055	0.0184	0.0610687	no	hypothetical protein	3409949
EHI_145470	DS571298:20644-21928	0.0475794	0.0621149	1.3055	1	1	no	hypothetical protein	3407115
EHI_045030	DS571147:83038-83833	38.5429	50.3014	1.30508	0.00795	0.032065	yes	trans-2,3-enoyl-CoA reductase, putative	3411558	GO:0006629(lipid metabolic process); GO:0016627(oxidoreductase activity, acting on the CH-CH group of donors); GO:0005737(cytoplasm); GO:0016021(integral component of membrane)	lipid metabolic process	oxidoreductase activity, acting on the CH-CH group of donors	cytoplasm; integral component of membrane
EHI_174980	DS571189:51501-52035	14.2718	18.6226	1.30485	0.0192	0.0631796	no	RNA recognition motif domain containing protein	3407654	GO:0003676(nucleic acid binding)		nucleic acid binding
EHI_004360	DS571181:29474-31244	8.0171	10.4605	1.30477	0.0087	0.0343619	yes	leucine rich repeat protein, BspA family	3406556	GO:0008150(biological_process); GO:0003674(molecular_function)	biological_process	molecular_function
EHI_152940	DS571145:350353-353572	6.23843	8.13944	1.30473	0.0161	0.0551023	no	hypothetical protein	3410008
EHI_151770	DS571145:137731-141658	0.89078	1.16217	1.30467	0.0623	0.152676	no	hypothetical protein	3411710
EHI_017600	DS571240:8926-10525	25.6812	33.5025	1.30455	0.01065	0.0401631	yes	Ser/Thr protein phosphatase, putative	3406559	GO:0016787(hydrolase activity); GO:0004721(phosphoprotein phosphatase activity)		hydrolase activity; phosphoprotein phosphatase activity
EHI_178110	DS571272:39636-42847	3.70776	4.83565	1.3042	0.0094	0.0363866	yes	hypothetical protein	3405807	GO:0006357(regulation of transcription by RNA polymerase II); GO:0003712(transcription coregulator activity); GO:0016592(mediator complex)	regulation of transcription by RNA polymerase II	transcription coregulator activity	mediator complex
EHI_183230.1	DS571156:141494-142370	22.0979	28.8168	1.30405	0.00835	0.0332853	yes	hypothetical protein	3409781
EHI_182690	DS571156:32586-33417	8.80687	11.4838	1.30396	0.01795	0.0599096	no	hypothetical protein	3403399
EHI_105250	DS571204:39911-42095	41.6413	54.297	1.30392	0.0145	0.0508144	no	Ras GTPase-activating protein, putative	3408247	GO:0043087(regulation of GTPase activity); GO:0051056(regulation of small GTPase mediated signal transduction); GO:0007165(signal transduction); GO:0005096(GTPase activator activity); GO:0005622(intracellular)	regulation of GTPase activity; regulation of small GTPase mediated signal transduction; signal transduction	GTPase activator activity	intracellular
EHI_193060	DS571396:4900-7472	7.15313	9.32459	1.30357	0.0085	0.0337491	yes	hypothetical protein	6220073
EHI_108660	DS571346:8129-8825	35.2022	45.8883	1.30356	0.00715	0.0294702	yes	hypothetical protein	3405638
EHI_100460	DS571201:63660-64907	12.5	16.2934	1.30347	0.00965	0.0371394	yes	hypothetical protein	6219628
EHI_062790	DS571213:50611-50932	536.749	699.527	1.30327	0.01515	0.0525833	no	thioredoxin, putative	3404843	GO:0045454(cell redox homeostasis)	cell redox homeostasis
EHI_009405,EHI_009410	DS571184:16079-19023	207.065	269.856	1.30324	0.2511	0.416967	no	cyclin-dependent kinase regulatory subunit, putative, hypothetical protein, conserved		GO:0007049(cell cycle); GO:0016538(cyclin-dependent protein serine/threonine kinase regulator activity) //	cell cycle //	cyclin-dependent protein serine/threonine kinase regulator activity //	//
EHI_118120	DS571183:54267-56583	9.90561	12.9073	1.30303	0.0069	0.0287225	yes	hypothetical protein	3410395
EHI_141110.1	DS571269:27998-34184	4.79489	6.24466	1.30236	0.0126	0.0456337	yes	hypothetical protein	3408902
EHI_194060	DS571191:5821-6511	10.7653	14.02	1.30233	0.02075	0.0670207	no	CAAX amino terminal protease family	3409020	GO:0016020(membrane)			membrane
EHI_099780	DS571299:21140-23801	28.5486	37.1647	1.3018	0.0192	0.0631796	no	hypothetical protein	3405580
EHI_115300	DS571357:6449-7904	282.78	368.043	1.30152	0.01525	0.0528542	no	centromere/microtubule binding protein cbf5, putative	3404287	GO:0009451(RNA modification); GO:0006396(RNA processing); GO:0001522(pseudouridine synthesis); GO:0003723(RNA binding); GO:0009982(pseudouridine synthase activity)	RNA modification; RNA processing; pseudouridine synthesis	RNA binding; pseudouridine synthase activity
EHI_131260	DS571170:101686-105426	19.0185	24.743	1.301	0.01355	0.0482649	yes	Ras guanine nucleotide exchange factor, putative	3409851	GO:0051056(regulation of small GTPase mediated signal transduction); GO:0007264(small GTPase mediated signal transduction); GO:0005085(guanyl-nucleotide exchange factor activity); GO:0005622(intracellular)	regulation of small GTPase mediated signal transduction; small GTPase mediated signal transduction	guanyl-nucleotide exchange factor activity	intracellular
EHI_164510	DS571214:57586-60112	39.8094	51.7886	1.30091	0.02925	0.0870863	no	elongation factor 2	6219668	GO:0005525(GTP binding); GO:0003924(GTPase activity)		GTP binding; GTPase activity
EHI_053190	DS571238:45627-46341	335.809	436.821	1.3008	0.0176	0.0589827	no	hypothetical protein, conserved	3411421	GO:0006412(translation); GO:0003735(structural constituent of ribosome); GO:0005622(intracellular); GO:0005840(ribosome)	translation	structural constituent of ribosome	intracellular; ribosome
EHI_139040	DS571260:38416-39956	96.546	125.55	1.30042	0.0149	0.0519177	no	hypothetical protein, conserved	3402770
EHI_150390	DS571218:29614-31033	277.544	360.824	1.30006	0.01295	0.0466103	yes	aspartate ammonia-lyase, putative	3410140	GO:0006099(tricarboxylic acid cycle); GO:0008797(aspartate ammonia-lyase activity); GO:0003824(catalytic activity); GO:0016829(lyase activity)	tricarboxylic acid cycle	aspartate ammonia-lyase activity; catalytic activity; lyase activity
EHI_070110	DS571503:4818-10470	21.1739	27.5248	1.29994	0.0156	0.0538117	no	tyrosine kinase, putative	3403110	GO:0006468(protein phosphorylation); GO:0005524(ATP binding); GO:0004672(protein kinase activity); GO:0004713(protein tyrosine kinase activity)	protein phosphorylation	ATP binding; protein kinase activity; protein tyrosine kinase activity
EHI_051080	DS571149:178073-181625	5.85076	7.60328	1.29954	0.01035	0.0392654	yes	leucine rich repeat protein, BspA family	3407285	GO:0008150(biological_process); GO:0003674(molecular_function)	biological_process	molecular_function
EHI_037210	DS571334:24156-25050	14.9776	19.4636	1.29951	0.00925	0.0359765	yes	hypothetical protein	6219961
EHI_140010,EHI_140020	DS571389:19477-20797	111.537	144.9	1.29912	0.0297	0.0879909	no	hypothetical protein, hypothetical protein	3403835, 3403836	//	//	//	//
EHI_167940	DS571605:2744-5476	14.78	19.1983	1.29894	0.0195	0.0638961	no	hypothetical protein	3402306	GO:0005515(protein binding)		protein binding
EHI_091090	DS571335:19712-20318	102.712	133.403	1.29881	0.01355	0.0482649	yes	hypothetical protein	3404866	GO:0005525(GTP binding); GO:0003924(GTPase activity)		GTP binding; GTPase activity
EHI_006550	DS571197:2662-4852	52.5494	68.243	1.29864	0.01525	0.0528542	no	hypothetical protein	3408777	GO:0003723(RNA binding); GO:0005488(binding)		RNA binding; binding
EHI_173460	DS571300:28185-30798	16.9266	21.9761	1.29832	0.01105	0.0412804	yes	hypothetical protein	3403429
EHI_000540	DS571186:40788-41607	57.5174	74.6708	1.29823	0.00995	0.0380688	yes	hypothetical protein	3407493
EHI_153740.1	DS571145:486566-526656	27.448	35.6338	1.29823	0.6937	0.826706	no	hypothetical protein	3410728
EHI_056100	DS571372:3774-4474	74.8776	97.1801	1.29785	0.0125	0.0453397	yes	Rab family GTPase	3406925	GO:0007264(small GTPase mediated signal transduction); GO:0005525(GTP binding); GO:0003924(GTPase activity); GO:0004767(sphingomyelin phosphodiesterase activity); GO:0005622(intracellular)	small GTPase mediated signal transduction	GTP binding; GTPase activity; sphingomyelin phosphodiesterase activity	intracellular
EHI_167310	DS571473:7734-8376	1381.73	1793.19	1.29779	0.01505	0.0523419	no	grainin 2	3404664	GO:0008150(biological_process); GO:0005509(calcium ion binding)	biological_process	calcium ion binding
EHI_118030,EHI_118100	DS571183:37298-52793	49.2628	63.9199	1.29753	0.47905	0.651256	no	WD repeat protein, F-box/WD domain containing protein	3410361, 3410354	GO:0004402(histone acetyltransferase activity); GO:0005515(protein binding) // GO:0008150(biological_process); GO:0003674(molecular_function); GO:0005515(protein binding)	// biological_process	histone acetyltransferase activity; protein binding // molecular_function; protein binding	//
EHI_104560	DS571185:49464-51147	38.3048	49.6983	1.29744	0.01635	0.0557834	no	cortexillin, putative	6219566	GO:0005515(protein binding); GO:0004725(protein tyrosine phosphatase activity)		protein binding; protein tyrosine phosphatase activity
EHI_096830	DS571163:121563-124218	133.018	172.551	1.2972	0.0167	0.0566485	no	glycogen phosphorylase, putative	3410018	GO:0005975(carbohydrate metabolic process); GO:0008184(glycogen phosphorylase activity); GO:0004645(phosphorylase activity); GO:0030170(pyridoxal phosphate binding)	carbohydrate metabolic process	glycogen phosphorylase activity; phosphorylase activity; pyridoxal phosphate binding
EHI_169940	DS571207:28958-32783	8.00049	10.3748	1.29677	0.01105	0.0412804	yes	hypothetical protein	3410299
EHI_083390	DS571318:11702-23251	0.084978	0.110173	1.29649	1	1	no	Ras-likeGTP-binding protein YPT1, putative	3410128	GO:0007264(small GTPase mediated signal transduction); GO:0005525(GTP binding); GO:0003924(GTPase activity); GO:0005622(intracellular)	small GTPase mediated signal transduction	GTP binding; GTPase activity	intracellular
EHI_079880	DS571226:25093-26044	8.95965	11.6154	1.29641	0.0095	0.0366793	yes	RNA recognition motif domain containing protein	3407189	GO:0003676(nucleic acid binding)		nucleic acid binding
EHI_118190	DS571183:68063-68525	110.611	143.391	1.29635	0.01385	0.0490324	yes	hypothetical protein	3410390
EHI_146150	DS571244:38054-38743	132.915	172.302	1.29633	0.0151	0.0524703	no	hypothetical protein	3407617
EHI_039200	DS571355:6551-7711	69.5487	90.1523	1.29625	0.0156	0.0538117	no	hypothetical protein	3408077	GO:0006886(intracellular protein transport)	intracellular protein transport
EHI_004770	DS571195:13491-14280	67.7479	87.8162	1.29622	0.0136	0.0484	yes	hypothetical protein, conserved	3405019	GO:0003723(RNA binding)		RNA binding
EHI_005040	DS571195:54897-55911	24.6943	32.0048	1.29604	0.01035	0.0392654	yes	adenosine deaminase, putative	3407156	GO:0043101(purine-containing compound salvage); GO:0004000(adenosine deaminase activity); GO:0019239(deaminase activity)	purine-containing compound salvage	adenosine deaminase activity; deaminase activity
EHI_194540	DS571191:60874-61165	37.7497	48.8926	1.29518	0.02595	0.0795835	no	pore-forming peptide ameobapore B precursor, putative	6219594	GO:0006629(lipid metabolic process)	lipid metabolic process
EHI_177640	DS571175:89519-90980	344.746	446.488	1.29512	0.0161	0.0551023	no	hypothetical protein	3410256	GO:0008150(biological_process); GO:0003674(molecular_function)	biological_process	molecular_function
EHI_048620	DS571231:30732-32802	8.16962	10.58	1.29504	0.00835	0.0332853	yes	hypothetical protein	3407038
EHI_182360	DS572543:254-1055	45.5605	59.0013	1.29501	0.01105	0.0412804	yes	SON DNA-binding protein, putative	3406122	GO:0003676(nucleic acid binding); GO:0008270(zinc ion binding)		nucleic acid binding; zinc ion binding
EHI_096210	DS571163:10623-11265	326.513	422.773	1.29481	0.01655	0.0562586	no	Coated vesicle membrane protein, putative	3411301	GO:0006810(transport); GO:0016021(integral component of membrane)	transport		integral component of membrane
EHI_152700	DS571145:312192-312548	60.6114	78.4779	1.29477	0.01025	0.038972	yes	hypothetical protein	6219296	GO:0006511(ubiquitin-dependent protein catabolic process)	ubiquitin-dependent protein catabolic process
EHI_015240	DS571202:17591-19010	0.0935466	0.121108	1.29463	1	1	no	hypothetical protein	3408815
EHI_006990,EHI_007000.1	DS571197:62059-65644	38.6561	50.0429	1.29457	0.02035	0.0660165	no	hypothetical protein	3408796, 3408795	//	//	//	//
EHI_005000	DS571195:50052-50469	21.2282	27.48	1.2945	0.01815	0.060393	no	hypothetical protein	3407143
EHI_024570	DS571198:49066-52235	1.57595	2.03987	1.29437	0.03995	0.109837	no	hypothetical protein	3406595
EHI_111010.1	DS571279:9674-10688	15.154	19.6117	1.29416	0.0104	0.0394023	yes	hypothetical protein	6219845
EHI_153400	DS571145:367131-481721	1.93768	2.50748	1.29406	0.81915	0.907178	no	ubiquitin carboxyl-terminal hydrolase domain containing protein	3410698	GO:0016579(protein deubiquitination); GO:0006511(ubiquitin-dependent protein catabolic process); GO:0004221(obsolete ubiquitin thiolesterase activity); GO:0036459(thiol-dependent ubiquitinyl hydrolase activity)	protein deubiquitination; ubiquitin-dependent protein catabolic process	obsolete ubiquitin thiolesterase activity; thiol-dependent ubiquitinyl hydrolase activity
EHI_096180	DS571163:7047-8027	10.604	13.7208	1.29393	0.03245	0.0939986	no	Ras family protein	3411314	GO:0008150(biological_process); GO:0005525(GTP binding); GO:0003924(GTPase activity); GO:0003674(molecular_function)	biological_process	GTP binding; GTPase activity; molecular_function
EHI_126280	DS571160:135199-136260	42.9208	55.5335	1.29386	0.0109	0.0408691	yes	hypothetical protein, conserved	3406759	GO:0016255(attachment of GPI anchor to protein); GO:0042765(GPI-anchor transamidase complex); GO:0016021(integral component of membrane)	attachment of GPI anchor to protein		GPI-anchor transamidase complex; integral component of membrane
EHI_090040	DS571441:13268-16913	18.6609	24.144	1.29383	0.01625	0.0554973	no	helicase, putative	3402989	GO:0005524(ATP binding); GO:0004386(helicase activity); GO:0003676(nucleic acid binding)		ATP binding; helicase activity; nucleic acid binding
EHI_069970	DS571450:5883-7482	32.3734	41.8806	1.29367	0.01295	0.0466103	yes	calcineurin catalytic subunit A, putative	3403058	GO:0016787(hydrolase activity); GO:0004721(phosphoprotein phosphatase activity)		hydrolase activity; phosphoprotein phosphatase activity
EHI_044560	DS571147:17438-18106	22.6184	29.2381	1.29267	0.01185	0.0435362	yes	protein tyrosine phosphatase, putative	3411517	GO:0016311(dephosphorylation); GO:0016791(phosphatase activity); GO:0008138(protein tyrosine/serine/threonine phosphatase activity)	dephosphorylation	phosphatase activity; protein tyrosine/serine/threonine phosphatase activity
EHI_087740	DS571173:35225-72950	71.4318	92.2827	1.2919	0.5214	0.688688	no	hypothetical protein	3410261	GO:0051056(regulation of small GTPase mediated signal transduction); GO:0005096(GTPase activator activity); GO:0005622(intracellular)	regulation of small GTPase mediated signal transduction	GTPase activator activity	intracellular
EHI_196560,EHI_196570,EHI_196580	DS571482:7401-10246	67.8286	87.6188	1.29177	0.03405	0.0974435	no	dual specificity protein phosphatase, putative, hypothetical protein, phosphoribulokinase /uridine kinase family protein	3403201, 3403200, 3403199	GO:0016311(dephosphorylation); GO:0006470(protein dephosphorylation); GO:0016791(phosphatase activity); GO:0004721(phosphoprotein phosphatase activity); GO:0008138(protein tyrosine/serine/threonine phosphatase activity) // // GO:0009058(biosynthetic process); GO:0008152(metabolic process); GO:0005524(ATP binding); GO:0016301(kinase activity); GO:0004849(uridine kinase activity)	dephosphorylation; protein dephosphorylation // // biosynthetic process; metabolic process	phosphatase activity; phosphoprotein phosphatase activity; protein tyrosine/serine/threonine phosphatase activity // // ATP binding; kinase activity; uridine kinase activity	// //
EHI_169240	DS571219:35190-35682	60.3992	78.02	1.29174	0.00925	0.0359765	yes	thioredoxin, putative	3405503	GO:0045454(cell redox homeostasis)	cell redox homeostasis
EHI_153590	DS571145:367131-481721	1.35313	1.74759	1.29152	0.8268	0.9115	no	beta/alpha-amylase precursor, putative	6219316	GO:0005975(carbohydrate metabolic process); GO:0003824(catalytic activity); GO:0043169(cation binding); GO:0031216(neopullulanase activity)	carbohydrate metabolic process	catalytic activity; cation binding; neopullulanase activity
EHI_026330	DS571286:13964-35717	101.314	130.841	1.29144	0.63555	0.784267	no	pumilio family RNA-binding protein	3409694	GO:0008152(metabolic process); GO:0051056(regulation of small GTPase mediated signal transduction); GO:0005096(GTPase activator activity); GO:0003723(RNA binding); GO:0005488(binding); GO:0005622(intracellular)	metabolic process; regulation of small GTPase mediated signal transduction	GTPase activator activity; RNA binding; binding	intracellular
EHI_087830,EHI_087840	DS571173:85063-100223	31.1705	40.2483	1.29123	0.17815	0.327894	no	cyclin, domain containing protein, hypothetical protein	3410237, 3410238	GO:0051726(regulation of cell cycle); GO:0005515(protein binding); GO:0005634(nucleus) //	regulation of cell cycle //	protein binding //	nucleus //
EHI_118600	DS571180:23586-25175	0.477956	0.617002	1.29092	0.24575	0.410604	no	calcineurin catalytic subunit A, putative	6219547	GO:0016787(hydrolase activity); GO:0004721(phosphoprotein phosphatase activity)		hydrolase activity; phosphoprotein phosphatase activity
EHI_106110	DS571236:8622-12205	9.27706	11.9732	1.29062	0.0125	0.0453397	yes	CPSF A subunit region protein, putative	3402741	GO:0008150(biological_process); GO:0003676(nucleic acid binding); GO:0005634(nucleus)	biological_process	nucleic acid binding	nucleus
EHI_093950	DS571179:60373-61711	59.3259	76.563	1.29055	0.0151	0.0524703	no	alpha-1,2-mannosyltransferase alg11, putative	3411631	GO:0006487(protein N-linked glycosylation); GO:0000026(alpha-1,2-mannosyltransferase activity)	protein N-linked glycosylation	alpha-1,2-mannosyltransferase activity
EHI_023040	DS571153:58320-59046	40.8802	52.7551	1.29048	0.0114	0.0422829	yes	hypothetical protein	3407812	GO:0006367(transcription initiation from RNA polymerase II promoter); GO:0046982(protein heterodimerization activity); GO:0005634(nucleus)	transcription initiation from RNA polymerase II promoter	protein heterodimerization activity	nucleus
EHI_031520	DS571602:3128-4071	19.9192	25.7043	1.29043	0.0104	0.0394023	yes	phosphatidylinositol N-acetylglucosaminyltransferase subunit C, putative	3407849	GO:0006506(GPI anchor biosynthetic process); GO:0017176(phosphatidylinositol N-acetylglucosaminyltransferase activity); GO:0016021(integral component of membrane)	GPI anchor biosynthetic process	phosphatidylinositol N-acetylglucosaminyltransferase activity	integral component of membrane
EHI_134000	DS571212:33601-58633	6.43716	8.30669	1.29043	0.62495	0.775939	no	regulator of nonsense transcripts, putative	3409736	GO:0000184(nuclear-transcribed mRNA catabolic process, nonsense-mediated decay); GO:0005524(ATP binding); GO:0003677(DNA binding); GO:0004386(helicase activity); GO:0008270(zinc ion binding); GO:0005737(cytoplasm)	nuclear-transcribed mRNA catabolic process, nonsense-mediated decay	ATP binding; DNA binding; helicase activity; zinc ion binding	cytoplasm
EHI_093900	DS571179:51442-52618	686.169	885.375	1.29032	0.017	0.0574355	no	DEAD/DEAH box helicase, putative	3411578	GO:0005524(ATP binding); GO:0008026(ATP-dependent helicase activity); GO:0004386(helicase activity); GO:0003676(nucleic acid binding)		ATP binding; ATP-dependent helicase activity; helicase activity; nucleic acid binding
EHI_111980	DS571329:3841-4276	3400.85	4387.4	1.29009	0.0151	0.0524703	no	40S ribosomal protein S15, putative	3402702	GO:0006412(translation); GO:0003735(structural constituent of ribosome); GO:0005622(intracellular); GO:0005840(ribosome); GO:0015935(small ribosomal subunit)	translation	structural constituent of ribosome	intracellular; ribosome; small ribosomal subunit
EHI_162220,EHI_162230,EHI_162340	DS571362:14108-18557	16.4501	21.22	1.28996	0.01605	0.0550093	no	hypothetical protein, conserved, alpha-1,3-mannosyltransferase ALG2, putative, serine/threonine protein kinase, putative	3407529, 6220019, 6220020	GO:0005488(binding) // GO:0009058(biosynthetic process); GO:0000033(alpha-1,3-mannosyltransferase activity) // GO:0006468(protein phosphorylation); GO:0005524(ATP binding); GO:0004672(protein kinase activity); GO:0004713(protein tyrosine kinase activity)	// biosynthetic process // protein phosphorylation	binding // alpha-1,3-mannosyltransferase activity // ATP binding; protein kinase activity; protein tyrosine kinase activity	// //
EHI_192960	DS571384:21838-23563	107.089	138.128	1.28984	0.02075	0.0670207	no	PH domain containing protein	6220052	GO:0008150(biological_process); GO:0005525(GTP binding); GO:0003674(molecular_function)	biological_process	GTP binding; molecular_function
EHI_023620.1	DS571330:14108-16194	21.8284	28.1546	1.28982	0.01395	0.0493067	yes	hypothetical protein	6219949
EHI_027620	DS571215:26764-29077	4.40927	5.68634	1.28963	0.0116	0.0428038	yes	hypothetical protein	3411864
EHI_190440	DS571424:11455-12779	117.614	151.654	1.28942	0.03175	0.0925667	no	Rho family GTPase	3405754	GO:0007264(small GTPase mediated signal transduction); GO:0005525(GTP binding); GO:0003924(GTPase activity); GO:0005622(intracellular)	small GTPase mediated signal transduction	GTP binding; GTPase activity	intracellular
EHI_100410	DS571201:53181-57324	5.54485	7.1496	1.28941	0.00955	0.036834	yes	hypothetical protein	3409431	GO:0051056(regulation of small GTPase mediated signal transduction); GO:0005096(GTPase activator activity)	regulation of small GTPase mediated signal transduction	GTPase activator activity
EHI_010060	DS571200:51550-52012	237.417	306.114	1.28935	0.01675	0.0567741	no	RNA recognition motif domain containing protein	3411412	GO:0003676(nucleic acid binding)		nucleic acid binding
EHI_171300	DS571305:11721-12018	3827.43	4934.65	1.28929	0.01765	0.0591091	no	60S ribosomal protein L44, putative	3408883	GO:0006412(translation); GO:0003735(structural constituent of ribosome); GO:0005622(intracellular); GO:0005840(ribosome)	translation	structural constituent of ribosome	intracellular; ribosome
EHI_135720	DS571390:4853-6159	65.7887	84.8038	1.28903	0.0178	0.0595162	no	Sphingomyelin phosphodiesterase, putative	3408308	GO:0016787(hydrolase activity); GO:0004767(sphingomyelin phosphodiesterase activity)		hydrolase activity; sphingomyelin phosphodiesterase activity
EHI_178850	DS571154:100508-101693	23.0411	29.6991	1.28896	0.0138	0.0489022	yes	peptidyl-prolyl cis-trans isomerase, FKBP-type, putative	3410584	GO:0006457(protein folding); GO:0005528(FK506 binding); GO:0003755(peptidyl-prolyl cis-trans isomerase activity); GO:0005515(protein binding)	protein folding	FK506 binding; peptidyl-prolyl cis-trans isomerase activity; protein binding
EHI_180410	DS571221:51121-51982	73.5806	94.8357	1.28887	0.0205	0.0664137	no	hypothetical protein	3408123	GO:0030246(carbohydrate binding)		carbohydrate binding
EHI_044860	DS571147:55928-56819	26.3427	33.9455	1.28861	0.01095	0.0410118	yes	protein kinase domain containing protein	3411532	GO:0008152(metabolic process); GO:0006468(protein phosphorylation); GO:0005524(ATP binding); GO:0016301(kinase activity); GO:0004672(protein kinase activity)	metabolic process; protein phosphorylation	ATP binding; kinase activity; protein kinase activity
EHI_045260	DS571147:117444-117939	21.6038	27.8276	1.28809	0.0181	0.0602641	no	DIM1 family protein, putative	3411613	GO:0000398(mRNA splicing, via spliceosome); GO:0007067(mitotic nuclear division); GO:0046540(U4/U6 x U5 tri-snRNP complex); GO:0005681(spliceosomal complex)	mRNA splicing, via spliceosome; mitotic nuclear division		U4/U6 x U5 tri-snRNP complex; spliceosomal complex
EHI_007910	DS571178:27856-29269	6.41112	8.25773	1.28803	0.01925	0.0632922	no	hypothetical protein	6219536
EHI_159540.1	DS571167:41523-42196	6.73019	8.66806	1.28794	0.0576	0.143972	no	hypothetical protein	3407568
EHI_062980	DS571359:6387-8154	34.3719	44.2656	1.28784	0.01905	0.0627761	no	replication factor A protein 1, putative	3404538	GO:0003676(nucleic acid binding)		nucleic acid binding
EHI_139850	DS571389:3267-4038	74.7439	96.2371	1.28756	0.0174	0.0584629	no	hypothetical protein	3403838
EHI_109960.1	DS571242:36552-38358	12.1942	15.7005	1.28754	0.01115	0.0415541	yes	Rho guanine nucleotide exchange factor, putative	3406504
EHI_164500	DS571214:54536-55805	1556.73	2004.13	1.2874	0.0147	0.0513844	no	Sec61 alpha subunit, putative	3402623	GO:0009306(protein secretion); GO:0015031(protein transport); GO:0015450(P-P-bond-hydrolysis-driven protein transmembrane transporter activity); GO:0016020(membrane)	protein secretion; protein transport	P-P-bond-hydrolysis-driven protein transmembrane transporter activity	membrane
EHI_073470	DS571171:35780-36305	49.217	63.3594	1.28735	0.02855	0.085531	no	ADP-ribosylation factor 1, putative	3408377	GO:0045184(establishment of protein localization); GO:0005525(GTP binding); GO:0030701(NAD+-dinitrogen-reductase ADP-D-ribosyltransferase activity); GO:0005622(intracellular)	establishment of protein localization	GTP binding; NAD+-dinitrogen-reductase ADP-D-ribosyltransferase activity	intracellular
EHI_007280	DS571323:11452-12934	15.9029	20.4678	1.28705	0.01215	0.044344	yes	hypothetical protein	3404579
EHI_196990	DS571157:35102-36086	25.794	33.1945	1.28691	0.01095	0.0410118	yes	Rab GTPase activating protein, putative	3407451
EHI_177510	DS571175:69297-70197	10.1332	13.0402	1.28688	0.01925	0.0632922	no	hypothetical protein	3410229
EHI_143070	DS571484:1570-2926	282.15	363.031	1.28666	0.0222	0.0705495	no	hypothetical protein	3403169
EHI_025450	DS571233:39542-40229	271.335	349.095	1.28658	0.0193	0.0634047	no	LIM zinc finger domain containing protein	3407260	GO:0008270(zinc ion binding)		zinc ion binding
EHI_130990	DS571170:55337-55859	142.294	183.04	1.28635	0.01525	0.0528542	no	nuclear movement protein, putative	3409823
EHI_153180	DS571145:367131-481721	23.2468	29.9025	1.28631	0.8612	0.930383	no	hypothetical protein	3410703	GO:0005515(protein binding)		protein binding
EHI_012500	DS571148:150288-152835	40.5866	52.1958	1.28604	0.0202	0.0656405	no	Coatomer gamma subunit, putative	3408317	GO:0006886(intracellular protein transport); GO:0016192(vesicle-mediated transport); GO:0005488(binding); GO:0005198(structural molecule activity); GO:0030126(COPI vesicle coat); GO:0030117(membrane coat)	intracellular protein transport; vesicle-mediated transport	binding; structural molecule activity	COPI vesicle coat; membrane coat
EHI_023160	DS571153:71372-95026	2.63446	3.38784	1.28597	0.75075	0.865751	no	hypothetical protein	6219385
EHI_198730	DS571165:32483-34042	7.48443	9.62473	1.28597	0.0159	0.0546079	no	hypothetical protein	3409492
EHI_072130	DS571289:34104-35406	15.6648	20.1374	1.28552	0.0118	0.0433922	yes	lipase, putative	3407772	GO:0006629(lipid metabolic process); GO:0004806(triglyceride lipase activity)	lipid metabolic process	triglyceride lipase activity
EHI_074810	DS571401:18159-18636	57.0541	73.34	1.28545	0.0123	0.0447998	yes	hypothetical protein, conserved	3403873	GO:0003677(DNA binding); GO:0005634(nucleus)		DNA binding	nucleus
EHI_001110	DS571210:46396-47722	2.9314	3.76758	1.28525	0.05915	0.146855	no	hypothetical protein	3404175	GO:0003677(DNA binding); GO:0005634(nucleus)		DNA binding	nucleus
EHI_088110	DS571307:27801-29727	32.3882	41.6141	1.28485	0.01795	0.0599096	no	PH domain containing protein kinase, putative	3402838	GO:0006468(protein phosphorylation); GO:0005524(ATP binding); GO:0004672(protein kinase activity)	protein phosphorylation	ATP binding; protein kinase activity
EHI_077240	DS571229:33320-34019	34.4891	44.309	1.28472	0.01265	0.0457597	yes	transcription initiation factor TFIID family protein	3409255	GO:0006352(DNA-templated transcription, initiation); GO:0003677(DNA binding); GO:0003700(DNA-binding transcription factor activity); GO:0008134(transcription factor binding)	DNA-templated transcription, initiation	DNA binding; DNA-binding transcription factor activity; transcription factor binding
EHI_159490.1	DS571167:34749-35502	140.14	180.027	1.28462	0.02025	0.0657453	no	hypothetical protein	3407572
EHI_013270	DS571168:103627-104632	2.55058	3.27648	1.2846	0.09295	0.205005	no	hypothetical protein	3410630
EHI_029570	DS571340:12799-13633	46.3975	59.5993	1.28454	0.0164	0.0558867	no	methyltransferase, putative	3404372	GO:0008152(metabolic process); GO:0070476(rRNA (guanine-N7)-methylation); GO:0008168(methyltransferase activity); GO:0016435(rRNA (guanine) methyltransferase activity)	metabolic process; rRNA (guanine-N7)-methylation	methyltransferase activity; rRNA (guanine) methyltransferase activity
EHI_048270	DS571256:37555-42681	6.43221	8.26237	1.28453	0.0132	0.0473192	yes	Sec7 domain protein	3407012	GO:0032012(regulation of ARF protein signal transduction); GO:0005086(ARF guanyl-nucleotide exchange factor activity); GO:0005488(binding); GO:0005622(intracellular)	regulation of ARF protein signal transduction	ARF guanyl-nucleotide exchange factor activity; binding	intracellular
EHI_083580	DS571388:3450-4050	90.1652	115.815	1.28448	0.0165	0.0561282	no	peptidyl-prolyl cis-trans isomerase, putative	3408725	GO:0006457(protein folding); GO:0000413(protein peptidyl-prolyl isomerization); GO:0003755(peptidyl-prolyl cis-trans isomerase activity)	protein folding; protein peptidyl-prolyl isomerization	peptidyl-prolyl cis-trans isomerase activity
EHI_128450	DS571421:7464-8253	103.894	133.416	1.28416	0.01525	0.0528542	no	proliferating cell nuclear antigen, putative	3405813	GO:0006275(regulation of DNA replication); GO:0003677(DNA binding); GO:0030337(DNA polymerase processivity factor activity); GO:0043626(PCNA complex)	regulation of DNA replication	DNA binding; DNA polymerase processivity factor activity	PCNA complex
EHI_083660	DS571388:17575-19672	23.2756	29.8835	1.2839	0.01595	0.0547172	no	hypothetical protein	3408719
EHI_065220	DS571302:99-937	2.85719	3.66719	1.2835	0.1374	0.272368	no	hypothetical protein	3406713
EHI_051760	DS571176:40959-42465	49.2452	63.1958	1.28329	0.0192	0.0631796	no	hypothetical protein	3407701	GO:0005515(protein binding); GO:0004725(protein tyrosine phosphatase activity); GO:0008270(zinc ion binding)		protein binding; protein tyrosine phosphatase activity; zinc ion binding
EHI_009440	DS571184:22770-23169	104.976	134.71	1.28325	0.01385	0.0490324	yes	hypothetical protein	3408978
EHI_199020	DS571165:97229-99431	123.472	158.405	1.28292	0.01965	0.064287	no	high-affinity potassium uptake transporter, putative	3407597	GO:0006812(cation transport); GO:0055085(transmembrane transport); GO:0008324(cation transmembrane transporter activity)	cation transport; transmembrane transport	cation transmembrane transporter activity
EHI_083630	DS571388:14326-17333	98.0022	125.694	1.28256	0.06355	0.155045	no	Mob1/phocein family protein	3408731	GO:0008152(metabolic process); GO:0003824(catalytic activity)	metabolic process	catalytic activity
EHI_163360	DS571977:565-1302	0.146557	0.187909	1.28216	1	1	no	hypothetical protein	3405911
EHI_097860	DS571255:9383-10058	46.2944	59.3395	1.28179	0.01265	0.0457597	yes	hypothetical protein	3407560
EHI_132370	DS571371:6486-8643	24.7641	31.7331	1.28142	0.0169	0.0571699	no	ccaat-box-binding transcription factor, putative	3403790	GO:0005488(binding)		binding
EHI_012010	DS571148:37461-97186	67.8614	86.9577	1.2814	0.7152	0.842238	no	beta-N-acetylhexosaminidase, putative	3410524	GO:0005975(carbohydrate metabolic process); GO:0004563(beta-N-acetylhexosaminidase activity); GO:0004553(hydrolase activity, hydrolyzing O-glycosyl compounds)	carbohydrate metabolic process	beta-N-acetylhexosaminidase activity; hydrolase activity, hydrolyzing O-glycosyl compounds
EHI_062490	DS571213:11700-12942	20.7052	26.5309	1.28136	0.01225	0.0446549	yes	vacuolar sorting protein 26, putative	3405449	GO:0042147(retrograde transport, endosome to Golgi); GO:0005515(protein binding); GO:0008565(obsolete protein transporter activity); GO:0030904(retromer complex)	retrograde transport, endosome to Golgi	protein binding; obsolete protein transporter activity	retromer complex
EHI_035970	DS571327:20641-21280	136.69	175.078	1.28084	0.0168	0.0568915	no	PQ loop repeat protein	3403211	GO:0008150(biological_process); GO:0003674(molecular_function); GO:0016021(integral component of membrane)	biological_process	molecular_function	integral component of membrane
EHI_125340	DS571290:20340-21630	17.7066	22.6783	1.28078	0.0132	0.0473192	yes	hypothetical protein	3408068
EHI_044370	DS571320:29678-31724	197.132	252.474	1.28074	0.0198	0.0646153	no	hypothetical protein, conserved	3406690	GO:0003824(catalytic activity)		catalytic activity
EHI_063020	DS571359:19575-20316	1.38727	1.77602	1.28023	0.16195	0.306403	no	hypothetical protein	3404532
EHI_135040	DS571203:29145-30279	14.5457	18.6213	1.28019	0.0118	0.0433922	yes	WD domain containing protein	3405980	GO:0005515(protein binding)		protein binding
EHI_160900	DS571228:22499-24089	2.38801	3.05631	1.27986	0.04275	0.115544	no	Sec1 family protein	3402515	GO:0006904(vesicle docking involved in exocytosis); GO:0016192(vesicle-mediated transport)	vesicle docking involved in exocytosis; vesicle-mediated transport
EHI_049060	DS571507:9635-10007	438.86	561.576	1.27962	0.02135	0.0685083	no	hypothetical protein	3405377
EHI_069580	DS571164:121426-122578	12.4381	15.9147	1.27951	0.01415	0.0498526	yes	hypothetical protein, conserved	3405175
EHI_172750	DS571407:12242-14135	2.65597	3.39794	1.27936	0.0302	0.0890722	no	DNA mismatch repair protein Msh2, putative	3406881	GO:0006259(DNA metabolic process); GO:0006298(mismatch repair); GO:0005524(ATP binding); GO:0003684(damaged DNA binding); GO:0030983(mismatched DNA binding)	DNA metabolic process; mismatch repair	ATP binding; damaged DNA binding; mismatched DNA binding
EHI_044840.1	DS571147:51885-54828	11.0131	14.0871	1.27912	0.0165	0.0561282	no	chitin synthase 2, putative	3411508
EHI_002210.1	DS571345:21433-23064	14.2213	18.1865	1.27882	0.01455	0.0509747	no	hypothetical protein	3405141
EHI_069280	DS571164:56024-56711	64.8846	82.9719	1.27876	0.0171	0.0576924	no	hypothetical protein	3409617
EHI_066750	DS571463:12482-13110	2.97931	3.80894	1.27846	0.2454	0.410247	no	hypothetical protein	6220184
EHI_135150	DS571203:48191-48689	76.1833	97.3946	1.27842	0.01525	0.0528542	no	Myb family DNA-binding protein, SHAQKYF family	3404051	GO:0008150(biological_process); GO:0003677(DNA binding); GO:0005634(nucleus)	biological_process	DNA binding	nucleus
EHI_035820	DS571174:95165-97268	19.5465	24.9835	1.27816	0.0174	0.0584629	no	hypothetical protein, conserved	3410462
EHI_153510	DS571145:367131-481721	33.2733	42.5255	1.27807	0.78465	0.886898	no	Rho guanine nucleotide exchange factor, putative	3410669	GO:0035023(regulation of Rho protein signal transduction); GO:0005089(Rho guanyl-nucleotide exchange factor activity); GO:0046872(metal ion binding); GO:0008270(zinc ion binding); GO:0005622(intracellular)	regulation of Rho protein signal transduction	Rho guanyl-nucleotide exchange factor activity; metal ion binding; zinc ion binding	intracellular
EHI_081640.1	DS571294:5409-6834	2.73588	3.49608	1.27786	0.0568	0.142386	no	hypothetical protein	6219875
EHI_189970.1,EHI_189980	DS571315:24257-27204	81.882	104.586	1.27728	0.02825	0.084854	no	amino acid permease, putative, hypothetical protein	3406644, 3406633	//	//	//	//
EHI_033700	DS571252:31804-34998	13.6166	17.3908	1.27718	0.0182	0.0605384	no	RecF/RecN/SMC domain containing protein	3404953	GO:0051276(chromosome organization); GO:0005524(ATP binding)	chromosome organization	ATP binding
EHI_022940	DS571153:33884-37397	13.0344	16.6461	1.27709	0.0297	0.0879909	no	DNA-directed RNA polymerase subunit, putative	3407800	GO:0006351(transcription, DNA-templated); GO:0003677(DNA binding); GO:0003899(DNA-directed 5'-3' RNA polymerase activity)	transcription, DNA-templated	DNA binding; DNA-directed 5'-3' RNA polymerase activity
EHI_026310	DS571286:11336-12785	26.3177	33.5974	1.27661	0.02265	0.0716533	no	hypothetical protein	3405051
EHI_170010	DS571207:39288-40467	68.0587	86.8693	1.27639	0.02395	0.0747737	no	acetate kinase, putative	3410291	GO:0008152(metabolic process); GO:0006082(organic acid metabolic process); GO:0016310(phosphorylation); GO:0008776(acetate kinase activity); GO:0016301(kinase activity); GO:0016774(phosphotransferase activity, carboxyl group as acceptor); GO:0005622(intracellular)	metabolic process; organic acid metabolic process; phosphorylation	acetate kinase activity; kinase activity; phosphotransferase activity, carboxyl group as acceptor	intracellular
EHI_153320	DS571145:367131-481721	5.70662	7.28381	1.27638	0.7947	0.892997	no	hypothetical protein	3410676	GO:0003723(RNA binding); GO:0005488(binding); GO:0005515(protein binding)		RNA binding; binding; protein binding
EHI_154180	DS571274:16330-19372	2.70132	3.44699	1.27604	0.0326	0.0942857	no	zinc finger domain containing protein	3404747	GO:0008150(biological_process); GO:0003674(molecular_function); GO:0005515(protein binding)	biological_process	molecular_function; protein binding
EHI_104600	DS571185:61155-61533	201.368	256.941	1.27598	0.01825	0.0606587	no	13 kDa ribonucleoprotein-associated protein, putative	3402905
EHI_008410	DS571199:16439-18083	10.5073	13.4031	1.2756	0.0136	0.0484	yes	serine/threonine protein kinase, putative	3406872	GO:0006468(protein phosphorylation); GO:0005524(ATP binding); GO:0005515(protein binding); GO:0004672(protein kinase activity); GO:0004713(protein tyrosine kinase activity)	protein phosphorylation	ATP binding; protein binding; protein kinase activity; protein tyrosine kinase activity
EHI_023180.1	DS571153:71372-95026	53.04	67.6337	1.27515	0.8461	0.922513	no	Rab geranylgeranyltransferase alpha subunit, putative	3409978
EHI_114320	DS571368:5146-6799	171.472	218.592	1.2748	0.02345	0.0735704	no	phospholipase B, putative	3403135	GO:0008150(biological_process); GO:0004622(lysophospholipase activity)	biological_process	lysophospholipase activity
EHI_189930	DS571315:20160-20829	1588.75	2024.99	1.27458	0.02385	0.0745388	no	hypothetical protein	3406640
EHI_153330	DS571145:367131-481721	1332.89	1698.83	1.27455	0.4566	0.631123	no	40S ribosomal protein S12, putative	3410675
EHI_131960,EHI_131970	DS571277:25519-28925	34.0744	43.4285	1.27452	0.0496	0.128733	no	hypothetical protein, conserved, competence protein ComEC, putative	6219840, 3406913	GO:0007165(signal transduction) //	signal transduction //	//	//
EHI_050910	DS571149:52302-153294	16.2704	20.7351	1.27441	0.8428	0.920583	no	hypothetical protein	3408496
EHI_063570.1	DS571702:3398-3859	44.9243	57.2511	1.27439	0.0201	0.0653817	no	hypothetical protein, conserved	3402409
EHI_064680	DS571196:63575-64454	58.9819	75.1638	1.27435	0.0227	0.0717832	no	alpha-soluble NSF attachment protein, putative	3405491	GO:0006886(intracellular protein transport); GO:0005515(protein binding); GO:0005215(transporter activity); GO:0005794(Golgi apparatus); GO:0005783(endoplasmic reticulum)	intracellular protein transport	protein binding; transporter activity	Golgi apparatus; endoplasmic reticulum
EHI_186720	DS571159:26362-26761	4313.4	5496.1	1.27419	0.02015	0.0655089	no	40S ribosomal protein S12, putative	3405839
EHI_058110	DS571352:17530-19318	189.988	242.076	1.27416	0.02465	0.0765029	no	hypothetical protein	3405470
EHI_138080	DS571187:86551-87214	211.498	269.41	1.27382	0.0255	0.0785386	no	hypothetical protein	3410240
EHI_083110	DS571318:623-2275	22.0861	28.1293	1.27362	0.0173	0.0582122	no	hypothetical protein	3402252
EHI_197810	DS571365:9101-10220	25.7601	32.8024	1.27338	0.0162	0.0553737	no	actin, putative	3405125	GO:0005515(protein binding)		protein binding
EHI_025490	DS571233:44410-44728	20.2425	25.7752	1.27332	0.0463	0.122304	no	hypothetical protein	6219726
EHI_152020	DS571145:186234-293362	1.81314	2.30868	1.2733	0.79055	0.890474	no	Rho guanine nucleotide exchange factor, putative	3411720	GO:0035023(regulation of Rho protein signal transduction); GO:0005089(Rho guanyl-nucleotide exchange factor activity); GO:0005515(protein binding); GO:0005622(intracellular)	regulation of Rho protein signal transduction	Rho guanyl-nucleotide exchange factor activity; protein binding	intracellular
EHI_138800	DS571260:17073-18431	28.8097	36.6734	1.27295	0.01755	0.0588683	no	hypothetical protein	3405959
EHI_125150	DS571290:3873-5316	232.234	295.587	1.2728	0.0252	0.0778336	no	hypothetical protein	3402914
EHI_190990	DS572316:1-1345	3.34023	4.25126	1.27274	0.03045	0.0896449	no	diaphanous protein, putative	6220693
EHI_031300,EHI_031310	DS571261:26762-31194	26.5447	33.784	1.27272	0.18435	0.335649	no	hypothetical protein, myotubularin, putative	3408401, 3408402	// GO:0046839(phospholipid dephosphorylation); GO:0004437(obsolete inositol or phosphatidylinositol phosphatase activity)	// phospholipid dephosphorylation	// obsolete inositol or phosphatidylinositol phosphatase activity	//
EHI_005100	DS571195:63832-64732	173.012	220.187	1.27267	0.0233	0.0732238	no	eukaryotic translation initiation factor 2 alpha subunit, putative	3407161	GO:0006412(translation); GO:0003723(RNA binding); GO:0003676(nucleic acid binding); GO:0003743(translation initiation factor activity); GO:0005850(eukaryotic translation initiation factor 2 complex)	translation	RNA binding; nucleic acid binding; translation initiation factor activity	eukaryotic translation initiation factor 2 complex
EHI_185590	DS571356:16865-19971	11.5748	14.7288	1.27249	0.01695	0.0572947	no	hypothetical protein	3403894
EHI_062700	DS571213:35147-37409	91.2634	116.129	1.27246	0.0277	0.0836034	no	glutaminyl-tRNA synthetase, putative	3404855	GO:0006425(glutaminyl-tRNA aminoacylation); GO:0006424(glutamyl-tRNA aminoacylation); GO:0043039(tRNA aminoacylation); GO:0006418(tRNA aminoacylation for protein translation); GO:0006412(translation); GO:0005524(ATP binding); GO:0004812(aminoacyl-tRNA ligase activity); GO:0004818(glutamate-tRNA ligase activity); GO:0004819(glutamine-tRNA ligase activity); GO:0000166(nucleotide binding); GO:000573…	glutaminyl-tRNA aminoacylation; glutamyl-tRNA aminoacylation; tRNA aminoacylation; tRNA aminoacylation for protein translation; translation	ATP binding; aminoacyl-tRNA ligase activity; glutamate-tRNA ligase activity; glutamine-tRNA ligase activity; nucleotide binding	cytoplasm
EHI_182630	DS571156:26677-27259	61.3371	78.047	1.27243	0.01935	0.0635429	no	hypothetical protein	3402316
EHI_020210	DS571339:2554-4291	44.9196	57.1234	1.27168	0.0226	0.071528	no	Ras guanine nucleotide exchange factor, putative	3403478	GO:0051056(regulation of small GTPase mediated signal transduction); GO:0007264(small GTPase mediated signal transduction); GO:0005085(guanyl-nucleotide exchange factor activity); GO:0005622(intracellular)	regulation of small GTPase mediated signal transduction; small GTPase mediated signal transduction	guanyl-nucleotide exchange factor activity	intracellular
EHI_139470.1	DS571311:31451-33780	11.7795	14.9788	1.2716	0.0186	0.061567	no	hypothetical protein	3405625
EHI_055380	DS571416:7176-8347	16.7736	21.3283	1.27154	0.0148	0.0516365	no	hypothetical protein	3403213	GO:0005515(protein binding)		protein binding
EHI_062540	DS571213:19221-20017	17.2281	21.9062	1.27154	0.0218	0.0695722	no	hypothetical protein	3402803
EHI_138750	DS571260:2791-6058	57.3702	72.9482	1.27153	0.02595	0.0795835	no	tyrosine kinase, putative	3404435	GO:0006468(protein phosphorylation); GO:0005524(ATP binding); GO:0004672(protein kinase activity); GO:0004713(protein tyrosine kinase activity)	protein phosphorylation	ATP binding; protein kinase activity; protein tyrosine kinase activity
EHI_015330	DS571202:32485-34555	16.9399	21.5391	1.2715	0.01725	0.0580764	no	citrate transporter, putative	3408809	GO:0015849(organic acid transport); GO:0055085(transmembrane transport); GO:0005342(organic acid transmembrane transporter activity); GO:0016021(integral component of membrane)	organic acid transport; transmembrane transport	organic acid transmembrane transporter activity	integral component of membrane
EHI_009560	DS571184:48606-49666	47.8121	60.7901	1.27144	0.0206	0.0666524	no	hypothetical protein	3408994
EHI_074120,EHI_074130	DS571232:38678-40880	33.6962	42.8355	1.27123	0.03	0.0886561	no	HAD hydrolase, family IA, variant 3, hypothetical protein	3407864, 3407865	GO:0008152(metabolic process); GO:0016787(hydrolase activity) //	metabolic process //	hydrolase activity //	//
EHI_053050,EHI_053060	DS571238:16621-18919	177.68	225.85	1.27111	0.0709	0.168172	no	ADP-ribosylation factor, putative, protein kinase, putative	3401739, 3411436	GO:0007264(small GTPase mediated signal transduction); GO:0005525(GTP binding); GO:0005622(intracellular) // GO:0006468(protein phosphorylation); GO:0005524(ATP binding); GO:0004672(protein kinase activity); GO:0004713(protein tyrosine kinase activity)	small GTPase mediated signal transduction // protein phosphorylation	GTP binding // ATP binding; protein kinase activity; protein tyrosine kinase activity	intracellular //
EHI_098220	DS571169:13467-14694	35.3077	44.8776	1.27104	0.01775	0.0593862	no	hypothetical protein	3407932
EHI_064660	DS571196:60492-63293	15.7405	20.0044	1.27089	0.02285	0.0720966	no	Sec24 protein, putative	3405489	GO:0006888(endoplasmic reticulum to Golgi vesicle-mediated transport); GO:0006886(intracellular protein transport); GO:0005515(protein binding); GO:0008270(zinc ion binding); GO:0030127(COPII vesicle coat)	endoplasmic reticulum to Golgi vesicle-mediated transport; intracellular protein transport	protein binding; zinc ion binding	COPII vesicle coat
EHI_184570	DS571308:28300-32419	3.24781	4.12715	1.27075	0.02075	0.0670207	no	hypothetical protein	3403071
EHI_010600	DS571182:45837-48660	23.5688	29.9475	1.27064	0.08025	0.184085	no	BAR/SH3 domain containing protein	3404367	GO:0008150(biological_process); GO:0003674(molecular_function); GO:0005515(protein binding); GO:0005737(cytoplasm)	biological_process	molecular_function; protein binding	cytoplasm
EHI_181520,EHI_181530.1,EHI_181530.2	DS571373:6648-10062	45.3025	57.5375	1.27007	0.03355	0.0963792	no	kinetochore protein Spc25 domain-containing protein	6220031, 3403965	// //	// //	// //	// //
EHI_100280	DS571201:21861-23499	68.8014	87.3524	1.26963	0.0252	0.0778336	no	amino acid-polyamine transporter, putative	3406025	GO:0055085(transmembrane transport); GO:0006810(transport); GO:0022857(transmembrane transporter activity); GO:0016020(membrane)	transmembrane transport; transport	transmembrane transporter activity	membrane
EHI_140650	DS571243:27439-30967	35.4568	45.0082	1.26938	0.02545	0.0784197	no	putative transcription enhancer protein	3408519	GO:0005488(binding)		binding
EHI_013020	DS571168:39632-41651	16.6821	21.1685	1.26893	0.018	0.0600557	no	hypothetical protein	3410637
EHI_142170	DS571161:107032-109101	57.8005	73.3444	1.26892	0.02575	0.0791112	no	chloride channel protein 2, putative	3405494	GO:0006821(chloride transport); GO:0055085(transmembrane transport); GO:0005247(voltage-gated chloride channel activity); GO:0016020(membrane)	chloride transport; transmembrane transport	voltage-gated chloride channel activity	membrane
EHI_202150	EH4257:183-789	30.4658	38.6579	1.26889	0.01745	0.0585778	no	hypothetical protein, conserved
EHI_106120	DS571236:12290-13103	108.676	137.845	1.2684	0.02775	0.0837071	no	inositol hexakisphosphate kinase, putative	3402742	GO:0006020(inositol metabolic process); GO:0032958(inositol phosphate biosynthetic process); GO:0016301(kinase activity); GO:0004428(obsolete inositol or phosphatidylinositol kinase activity)	inositol metabolic process; inositol phosphate biosynthetic process	kinase activity; obsolete inositol or phosphatidylinositol kinase activity
EHI_153270,EHI_153280	DS571145:367131-481721	24.2828	30.7969	1.26826	0.79715	0.89456	no	Ras GTPase-activating protein, putative, hypothetical protein, conserved	6219311, 3410686	GO:0043087(regulation of GTPase activity); GO:0051056(regulation of small GTPase mediated signal transduction); GO:0007165(signal transduction); GO:0005096(GTPase activator activity); GO:0005622(intracellular) //	regulation of GTPase activity; regulation of small GTPase mediated signal transduction; signal transduction //	GTPase activator activity //	intracellular //
EHI_141840.1	DS571161:45204-51805	86.7842	110.055	1.26815	0.3814	0.557553	no	calmodulin, putative	6219435
EHI_059870	DS571234:35296-38015	9.71096	12.3123	1.26788	0.06205	0.152226	no	hypothetical protein	3407207	GO:0003779(actin binding)		actin binding
EHI_087420	DS571173:21061-28508	0.524331	0.664322	1.26699	0.2301	0.39242	no	leucine rich repeat / protein phosphatase 2C domain containing protein	3405667	GO:0003824(catalytic activity); GO:0004721(phosphoprotein phosphatase activity); GO:0005515(protein binding)		catalytic activity; phosphoprotein phosphatase activity; protein binding
EHI_069340	DS571164:66592-67192	15.5026	19.6349	1.26656	0.0321	0.0933272	no	hypothetical protein, conserved	3409611	GO:0006260(DNA replication); GO:0005634(nucleus)	DNA replication		nucleus
EHI_040600	DS571282:14609-15875	22.8565	28.9482	1.26652	0.01895	0.062515	no	Acid sphingomyelinase-like phosphodiesterase, putative	3405762	GO:0016787(hydrolase activity); GO:0004767(sphingomyelin phosphodiesterase activity)		hydrolase activity; sphingomyelin phosphodiesterase activity
EHI_142250	DS571161:121325-122504	238.101	301.485	1.26621	0.02445	0.075985	no	methionine gamma-lyase	3403084	GO:0006520(cellular amino acid metabolic process); GO:0004123(cystathionine gamma-lyase activity); GO:0030170(pyridoxal phosphate binding)	cellular amino acid metabolic process	cystathionine gamma-lyase activity; pyridoxal phosphate binding
EHI_001930	DS571280:30617-32006	9.39006	11.8891	1.26614	0.02155	0.069003	no	pyridine nucleotide transhydrogenase beta subunit, putative	3407540	GO:0006118(obsolete electron transport); GO:0008750(NAD(P)+ transhydrogenase (AB-specific) activity); GO:0008746(NAD(P)+ transhydrogenase activity)	obsolete electron transport	NAD(P)+ transhydrogenase (AB-specific) activity; NAD(P)+ transhydrogenase activity
EHI_044590	DS571147:20164-20785	476.202	602.932	1.26613	0.027	0.0820461	no	40S ribosomal protein S5	3411514	GO:0042254(ribosome biogenesis); GO:0006412(translation); GO:0003735(structural constituent of ribosome); GO:0022627(cytosolic small ribosomal subunit); GO:0015935(small ribosomal subunit)	ribosome biogenesis; translation	structural constituent of ribosome	cytosolic small ribosomal subunit; small ribosomal subunit
EHI_152980	DS571145:361155-361524	39.7433	50.3162	1.26603	0.0214	0.0686459	no	C2 domain containing protein	3410013
EHI_017740	DS571240:41421-42401	12.4004	15.6948	1.26567	0.06575	0.158979	no	Rab family GTPase	3405081	GO:0007264(small GTPase mediated signal transduction); GO:0005525(GTP binding); GO:0003924(GTPase activity); GO:0004767(sphingomyelin phosphodiesterase activity); GO:0005622(intracellular)	small GTPase mediated signal transduction	GTP binding; GTPase activity; sphingomyelin phosphodiesterase activity	intracellular
EHI_161900	DS571304:16761-17520	65.1195	82.4045	1.26544	0.0211	0.0679007	no	hypothetical protein	3403596
EHI_012340.1	DS571148:118222-120904	65.3817	82.7342	1.2654	0.02825	0.084854	no	hypothetical protein	3410216
EHI_069550	DS571164:118759-119438	67.8233	85.8222	1.26538	0.02245	0.0711468	no	splicing factor3B subunit 2, putative	3405178	GO:0006397(mRNA processing); GO:0005634(nucleus)	mRNA processing		nucleus
EHI_125390	DS571290:29239-32203	2.55291	3.23034	1.26536	0.035	0.0994002	no	hypothetical protein	3408064
EHI_198760	DS571165:37287-38452	3350.56	4239.33	1.26526	0.0163	0.0556326	no	alcohol dehydrogenase 3, putative	3409490	GO:0008152(metabolic process); GO:0055114(oxidation-reduction process); GO:0000286(alanine dehydrogenase activity); GO:0046872(metal ion binding); GO:0016491(oxidoreductase activity)	metabolic process; oxidation-reduction process	alanine dehydrogenase activity; metal ion binding; oxidoreductase activity
EHI_104370	DS571185:12502-13645	21.5724	27.2929	1.26518	0.01805	0.0601558	no	Legume-like lectin family protein, membrane-bound	3409317	GO:0008150(biological_process); GO:0030246(carbohydrate binding); GO:0016020(membrane)	biological_process	carbohydrate binding	membrane
EHI_200010	DS571332:10180-13381	99.7741	126.227	1.26513	0.0432	0.116368	no	hypothetical protein	6219954
EHI_052400	DS571464:2982-4311	1191.02	1506.63	1.26499	0.0208	0.0671552	no	elongation factor 1-alpha 1	3402995	GO:0006414(translational elongation); GO:0005525(GTP binding); GO:0003924(GTPase activity); GO:0003746(translation elongation factor activity); GO:0005737(cytoplasm)	translational elongation	GTP binding; GTPase activity; translation elongation factor activity	cytoplasm
[truncated: 6,300 more rows]

## Sheet: pSAP2G_vs_G3PDHgs
Gene ID	Locus	pSAP2G	G3PDHgs	Fold Change	p_value	q_value	significant	Product Description	Entrez GeneID	Gene Ontology	Computed GO Processes	Computed GO Functions	Computed GO Components
[truncated: 8,121 more rows]
