# Supplementary material for: Glycerol biosynthetic pathway plays an essential role in proliferation and antioxidative defense in the human enteric protozoan parasite Entamoeba histolytica
Source: Sci Rep. 2023 Sep 5;13:14596. doi: 10.1038/s41598-023-40670-z (PMC10480196; doi:10.1038/s41598-023-40670-z)
Supplement: Supplementary file 2 — Supplementary Information 2. [file 41598_2023_40670_MOESM2_ESM.xlsx]

## Sheet: Sheet1
				Supplementary Dataset 2. List of genes down and up regulated ≥3 fold upon G3PDH and GK gene silencing.
				List of genes down regulated ≥3 fold upon G3PDH gene silencing.
				List of genes up regulated ≥3 fold upon G3PDH gene silencing.
				List of genes down regulated ≥3 fold upon GK gene silencing.
				List of genes up regulated ≥3 fold upon GK gene silencing.

## Sheet: down_G3PDHgs 
	Table. List of genes down regulated ≥3 fold upon G3PDH gene silencing.
	S.No.	Gene ID	Expression level		Fold change	q_value	Gene Name	Gene Ontology	Computed GO Processes	Computed GO Functions	Computed GO Components
			pSAP2G	G3PDHgs
	1	EHI_099700	71.6903	0.446391	160.6	0.000477379	glycerol 3-phosphate dehydrogenase dehydrogenase, putative	GO:0006118(obsolete electron transport); GO:0055114(oxidation-reduction process); GO:0047545(2-hydroxyglutarate dehydrogenase activity); GO:0016491(oxidoreductase activity)	obsolete electron transport; oxidation-reduction process	2-hydroxyglutarate dehydrogenase activity; oxidoreductase activity
	2	EHI_144490	124.215	0.962939	128.996	0.000477379	hypothetical protein, conserved	GO:0005525(GTP binding)		GTP binding
	3	EHI_119040	4.27327	0.120776	35.3818	0.00620433	AIG1 family protein, putative	GO:0005525(GTP binding)		GTP binding
	4	EHI_054820	1.70594	0.0520946	32.747	0.00379958	FAD dependent oxidoreductase, pseudogene, putative	GO:0055114(oxidation-reduction process); GO:0016491(oxidoreductase activity)	oxidation-reduction process	oxidoreductase activity
	5	EHI_074090	69.9052	3.54948	19.6945	0.000477379	40S ribosomal protein S14, putative	GO:0006412(translation); GO:0003735(structural constituent of ribosome); GO:0005622(intracellular); GO:0005840(ribosome)	translation	structural constituent of ribosome	intracellular; ribosome
	6	EHI_041465	14.8562	0.834888	17.7942	0.000477379	AIG family protein	GO:0005525(GTP binding)		GTP binding
	7	EHI_110980	36.5068	2.43381	14.9999	0.000477379	Rho guanine nucleotide exchange factor, putative	GO:0035023(regulation of Rho protein signal transduction); GO:0005089(Rho guanyl-nucleotide exchange factor activity); GO:0046872(metal ion binding); GO:0008270(zinc ion binding); GO:0005622(intracellular)	regulation of Rho protein signal transduction	Rho guanyl-nucleotide exchange factor activity; metal ion binding; zinc ion binding	intracellular
	8	EHI_072740	1.7271	0.124765	13.8428	0.000477379	hypothetical protein
	9	EHI_073060	4.37861	0.330563	13.2459	0.000477379	hypothetical protein, conserved	GO:0005525(GTP binding)		GTP binding
	10	EHI_190460	15.3585	1.55557	9.87323	0.000477379	amino acid transporter, putative
	11	EHI_161000	21.4191	2.24172	9.55476	0.000477379	ser/thr protein phosphatase family protein	GO:0016787(hydrolase activity)		hydrolase activity
	12	EHI_109020	3.3054	0.363445	9.09464	0.000477379	ABC transporter, pseudogene, putative	GO:0055085(transmembrane transport); GO:0005524(ATP binding); GO:0016887(ATPase activity); GO:0042626(ATPase-coupled transmembrane transporter activity); GO:0016021(integral component of membrane)	transmembrane transport	ATP binding; ATPase activity; ATPase-coupled transmembrane transporter activity	integral component of membrane
	13	EHI_180940	0.729938	0.080682	9.0471	0.00290283	hypothetical protein
	14	EHI_176590	16.463	1.82693	9.01129	0.000477379	AIG1 family protein, putative	GO:0005525(GTP binding)		GTP binding
	15	EHI_151780	2.40402	0.280035	8.58471	0.000477379	hypothetical protein
	16	EHI_114950	15.4978	1.85206	8.36787	0.000477379	hypothetical protein, conserved	GO:0005525(GTP binding)		GTP binding
	17	EHI_125000	0.537885	0.0660753	8.14049	0.0424291	hypothetical protein
	18	EHI_126200	2.17291	0.271797	7.99461	0.0198352	hypothetical protein
	19	EHI_062990	2.63841	0.338968	7.78366	0.000884444	hypothetical protein
	20	EHI_176700	48.3651	6.36353	7.60036	0.000477379	AIG1 family protein, putative	GO:0005525(GTP binding)		GTP binding
	21	EHI_174280	4.08778	0.537873	7.5999	0.000477379	phospholipid-translocating P-type ATPase, putative	GO:0008152(metabolic process); GO:0015914(phospholipid transport); GO:0005524(ATP binding); GO:0000287(magnesium ion binding); GO:0000166(nucleotide binding); GO:0004012(phospholipid-translocating ATPase activity); GO:0016021(integral component of membrane); GO:0016020(membrane)	metabolic process; phospholipid transport	ATP binding; magnesium ion binding; nucleotide binding; phospholipid-translocating ATPase activity	integral component of membrane; membrane
	22	EHI_154310	59.6728	8.51607	7.00708	0.000477379	hypothetical protein
	23	EHI_104720	1.2228	0.175971	6.94887	0.000477379	hypothetical protein	GO:0006468(protein phosphorylation); GO:0005524(ATP binding); GO:0004672(protein kinase activity); GO:0004713(protein tyrosine kinase activity)	protein phosphorylation	ATP binding; protein kinase activity; protein tyrosine kinase activity
	24	EHI_174230	2.90946	0.424517	6.85358	0.000477379	hypothetical protein
	25	EHI_176960	15.1268	2.29196	6.59994	0.000477379	hypothetical protein
	26	EHI_018840	1.23367	0.187369	6.58417	0.000477379	leucine rich repeat protein, BspA family	GO:0008150(biological_process); GO:0003674(molecular_function)	biological_process	molecular_function
	27	EHI_180650	4.03035	0.616487	6.53761	0.000477379	cysteine protease, putative	GO:0006508(proteolysis); GO:0008234(cysteine-type peptidase activity)	proteolysis	cysteine-type peptidase activity
	28	EHI_199470	2.37436	0.366329	6.4815	0.000477379	AIG1 family protein	GO:0008150(biological_process); GO:0005525(GTP binding)	biological_process	GTP binding
	29	EHI_189155	10.0396	1.55611	6.45173	0.000477379	hypothetical protein
	30	EHI_124190	2.30545	0.357973	6.44029	0.000477379	40S ribosomal protein S6, putative	GO:0006412(translation); GO:0003735(structural constituent of ribosome); GO:0005622(intracellular); GO:0005840(ribosome)	translation	structural constituent of ribosome	intracellular; ribosome
	31	EHI_111960	2.29322	0.359986	6.3703	0.015102	leucine rich repeat protein, BspA family	GO:0008150(biological_process); GO:0003674(molecular_function)	biological_process	molecular_function
	32	EHI_142750	1.45247	0.236884	6.13157	0.000477379	hypothetical protein
	33	EHI_180390	55.0644	9.05144	6.0835	0.000477379	AIG1 family protein, putative	GO:0005525(GTP binding)		GTP binding
	34	EHI_171070	1.41926	0.243822	5.82089	0.0362513	hypothetical protein
	35	EHI_142670	6.7787	1.193	5.68206	0.000477379	hypothetical protein, conserved
	36	EHI_109010	2.10454	0.370739	5.67661	0.000477379	hypothetical protein
	37	EHI_180400	0.421938	0.0749734	5.62784	0.00227303	hypothetical protein
	38	EHI_082260	0.706332	0.131686	5.36376	0.000477379	CXXC-rich protein
	39	EHI_118130	0.417512	0.0778483	5.36315	0.00876422	C2 domain containing protein
	40	EHI_087430	3.93559	0.742983	5.29701	0.000477379	hypothetical protein	GO:0003677(DNA binding); GO:0005515(protein binding)		DNA binding; protein binding
	41	EHI_084710	14.937	2.83888	5.26158	0.000477379	hypothetical protein
	42	EHI_036390	0.47126	0.089797	5.24806	0.000884444	hypothetical protein
	43	EHI_177560	51.4667	10.0902	5.10066	0.000477379	RNA recognition motif domain containing protein	GO:0003676(nucleic acid binding)		nucleic acid binding
	44	EHI_193520	1.85824	0.365515	5.0839	0.000477379	regulator of nonsense transcripts, putative
	45	EHI_174270	9.39996	1.91762	4.90189	0.000477379	hypothetical protein
	46	EHI_033740	2.3955	0.494909	4.84028	0.000477379	F-actin capping protein alpha subunit, putative	GO:0030036(actin cytoskeleton organization); GO:0051016(barbed-end actin filament capping); GO:0003779(actin binding); GO:0008290(F-actin capping protein complex)	actin cytoskeleton organization; barbed-end actin filament capping	actin binding	F-actin capping protein complex
	47	EHI_118410	0.447829	0.0935981	4.78459	0.000477379	tyrosine kinase, putative	GO:0006468(protein phosphorylation); GO:0005524(ATP binding); GO:0004672(protein kinase activity); GO:0004713(protein tyrosine kinase activity)	protein phosphorylation	ATP binding; protein kinase activity; protein tyrosine kinase activity
	48	EHI_127440	1.04337	0.218348	4.77847	0.000477379	tyrosine kinase, putative	GO:0006468(protein phosphorylation); GO:0005524(ATP binding); GO:0004672(protein kinase activity); GO:0004713(protein tyrosine kinase activity)	protein phosphorylation	ATP binding; protein kinase activity; protein tyrosine kinase activity
	49	EHI_188140	6.28583	1.31663	4.77418	0.000477379	hypothetical protein	GO:0005515(protein binding)		protein binding
	50	EHI_070130	1.07742	0.226508	4.75665	0.0374524	hypothetical protein
	51	EHI_062080	0.667817	0.141436	4.72169	0.00125564	hypothetical protein	GO:0005524(ATP binding); GO:0016887(ATPase activity)		ATP binding; ATPase activity
	52	EHI_117470	128.969	27.3854	4.70941	0.000477379	calmodulin, putative
	53	EHI_048680	6.69194	1.43917	4.64986	0.000477379	60S ribosomal protein L12, putative	GO:0006412(translation); GO:0003735(structural constituent of ribosome); GO:0005622(intracellular); GO:0005840(ribosome)	translation	structural constituent of ribosome	intracellular; ribosome
	54	EHI_178050	0.756261	0.164468	4.59823	0.000477379	ATP-binding cassette protein, putative	GO:0055085(transmembrane transport); GO:0006810(transport); GO:0005524(ATP binding); GO:0016887(ATPase activity); GO:0042626(ATPase-coupled transmembrane transporter activity); GO:0016021(integral component of membrane)	transmembrane transport; transport	ATP binding; ATPase activity; ATPase-coupled transmembrane transporter activity	integral component of membrane
	55	EHI_187290	6.58427	1.43578	4.58585	0.000477379	hypothetical protein
	56	EHI_051440	13.9744	3.07986	4.53735	0.000477379	hypothetical protein	GO:0003677(DNA binding)		DNA binding
	57	EHI_182150	1.62036	0.358078	4.52516	0.00125564	hypothetical protein	GO:0043087(regulation of GTPase activity); GO:0051056(regulation of small GTPase mediated signal transduction); GO:0007165(signal transduction); GO:0005096(GTPase activator activity); GO:0005622(intracellular)	regulation of GTPase activity; regulation of small GTPase mediated signal transduction; signal transduction	GTPase activator activity	intracellular
	58	EHI_059700	2.6401	0.598213	4.41331	0.000477379	heat shock protein 70, putative	GO:0032440(2-alkenal reductase [NAD(P)] activity)		2-alkenal reductase [NAD(P)] activity
	59	EHI_054680	8.70065	1.98724	4.37826	0.000477379	hypothetical protein
	60	EHI_150410	0.999365	0.229856	4.34779	0.00518176	hypothetical protein	GO:0035023(regulation of Rho protein signal transduction); GO:0005089(Rho guanyl-nucleotide exchange factor activity); GO:0005622(intracellular)	regulation of Rho protein signal transduction	Rho guanyl-nucleotide exchange factor activity	intracellular
	61	EHI_038150	4.81754	1.11096	4.33638	0.000477379	hypothetical protein
	62	EHI_188860	22.1197	5.1534	4.29225	0.000477379	hypothetical protein
	63	EHI_074750	100.051	23.7198	4.21804	0.000477379	Ras family GTPase	GO:0007165(signal transduction); GO:0007264(small GTPase mediated signal transduction); GO:0005525(GTP binding); GO:0003924(GTPase activity); GO:0004767(sphingomyelin phosphodiesterase activity); GO:0005622(intracellular); GO:0016020(membrane)	signal transduction; small GTPase mediated signal transduction	GTP binding; GTPase activity; sphingomyelin phosphodiesterase activity	intracellular; membrane
	64	EHI_103870	9.38228	2.24299	4.18293	0.000477379	hypothetical protein
	65	EHI_075150	5.24488	1.26356	4.15088	0.000477379	NAD-specific glutamate dehydrogenase, putative	GO:0006520(cellular amino acid metabolic process); GO:0019551(glutamate catabolic process to 2-oxoglutarate); GO:0055114(oxidation-reduction process); GO:0004352(glutamate dehydrogenase (NAD+) activity); GO:0016491(oxidoreductase activity)	cellular amino acid metabolic process; glutamate catabolic process to 2-oxoglutarate; oxidation-reduction process	glutamate dehydrogenase (NAD+) activity; oxidoreductase activity
	66	EHI_176580	15.8565	3.86314	4.10456	0.000477379	AIG1 family protein, putative	GO:0005525(GTP binding)		GTP binding
	67	EHI_091740	0.621955	0.151745	4.09869	0.0130934	hypothetical protein
	68	EHI_163240	909.83	222.064	4.09715	0.000477379	phosphatidate cytidylyltransferase, putative	GO:0008654(phospholipid biosynthetic process); GO:0004605(phosphatidate cytidylyltransferase activity); GO:0016020(membrane)	phospholipid biosynthetic process	phosphatidate cytidylyltransferase activity	membrane
	69	EHI_035100	302.268	74.0201	4.08359	0.000477379	hypothetical protein
	70	EHI_138070	10.5064	2.58241	4.06845	0.000477379	hypothetical protein
	71	EHI_029500	4.52829	1.13467	3.99084	0.00125564	hypothetical protein
	72	EHI_060010	2.43611	0.618835	3.93661	0.000477379	hypothetical protein
	73	EHI_180140	1.09169	0.27746	3.93459	0.000477379	hypothetical protein
	74	EHI_192410	5.95951	1.51549	3.9324	0.000477379	hypothetical protein
	75	EHI_107160	1.88447	0.480621	3.92091	0.000477379	hypothetical protein
	76	EHI_035120	18.1989	4.64185	3.92061	0.000477379	hypothetical protein
	77	EHI_067070	0.76403	0.199214	3.83522	0.000477379	protein kinase, putative	GO:0006468(protein phosphorylation); GO:0005524(ATP binding); GO:0004672(protein kinase activity); GO:0004713(protein tyrosine kinase activity)	protein phosphorylation	ATP binding; protein kinase activity; protein tyrosine kinase activity
	78	EHI_011170	4.2349	1.1105	3.81351	0.000477379	protein kinase, putative	GO:0006468(protein phosphorylation); GO:0005524(ATP binding); GO:0004672(protein kinase activity)	protein phosphorylation	ATP binding; protein kinase activity
	79	EHI_164390	5.55574	1.45887	3.80825	0.000477379	zinc finger domain containing protein	GO:0008150(biological_process); GO:0008270(zinc ion binding)	biological_process	zinc ion binding
	80	EHI_110330	1.59211	0.418476	3.80454	0.000477379	hypothetical protein	GO:0006468(protein phosphorylation); GO:0005524(ATP binding); GO:0004672(protein kinase activity)	protein phosphorylation	ATP binding; protein kinase activity
	81	EHI_143090	19.6013	5.1796	3.78433	0.000477379	hypothetical protein, conserved	GO:0008150(biological_process); GO:0003674(molecular_function)	biological_process	molecular_function
	82	EHI_033900	4.68664	1.2388	3.78321	0.000477379	hypothetical protein, conserved
	83	EHI_045340	59.296	15.6998	3.77686	0.000477379	glutamate synthase beta subunit, putative	GO:0006118(obsolete electron transport); GO:0055114(oxidation-reduction process); GO:0015036(disulfide oxidoreductase activity); GO:0016040(glutamate synthase (NADH) activity); GO:0051536(iron-sulfur cluster binding); GO:0016491(oxidoreductase activity)	obsolete electron transport; oxidation-reduction process	disulfide oxidoreductase activity; glutamate synthase (NADH) activity; iron-sulfur cluster binding; oxidoreductase activity
	84	EHI_180930	3.49005	0.930431	3.751	0.000477379	hypothetical protein
	85	EHI_187400	0.985894	0.263399	3.74297	0.00741897	hypothetical protein
	86	EHI_110840	1.49059	0.402172	3.70635	0.000477379	regulator of nonsense transcripts, putative	GO:0000184(nuclear-transcribed mRNA catabolic process, nonsense-mediated decay); GO:0005524(ATP binding); GO:0003677(DNA binding); GO:0004386(helicase activity); GO:0008270(zinc ion binding); GO:0005737(cytoplasm)	nuclear-transcribed mRNA catabolic process, nonsense-mediated decay	ATP binding; DNA binding; helicase activity; zinc ion binding	cytoplasm
	87	EHI_142710	2.47212	0.668837	3.69615	0.000477379	protein kinase domain containing protein	GO:0006468(protein phosphorylation); GO:0005524(ATP binding); GO:0004672(protein kinase activity)	protein phosphorylation	ATP binding; protein kinase activity
	88	EHI_006140	10.7273	2.90997	3.6864	0.000477379	Rho guanine nucleotide exchange factor, putative	GO:0035023(regulation of Rho protein signal transduction); GO:0005089(Rho guanyl-nucleotide exchange factor activity); GO:0005515(protein binding); GO:0005622(intracellular)	regulation of Rho protein signal transduction	Rho guanyl-nucleotide exchange factor activity; protein binding	intracellular
	89	EHI_154320	3.0603	0.835205	3.66413	0.00125564	hypothetical protein
	90	EHI_004950	9.14988	2.49898	3.66145	0.000477379	hypothetical protein
	91	EHI_186870	15.8098	4.3285	3.65249	0.000477379	hypothetical protein
	92	EHI_011820	13.0071	3.56346	3.65013	0.000477379	hypothetical protein
	93	EHI_033010	8.32382	2.29081	3.63357	0.000477379	hypothetical protein
	94	EHI_047620	0.501434	0.138695	3.61537	0.0302932	hypothetical protein
	95	EHI_086050	4.90842	1.3661	3.59302	0.000477379	protein kinase, putative
	96	EHI_051910	1.12258	0.312577	3.59137	0.000477379	protein kinase, putative
	97	EHI_061030	1.43131	0.398842	3.58866	0.000477379	hypothetical protein, conserved domain containing	GO:0008150(biological_process); GO:0003674(molecular_function); GO:0005515(protein binding)	biological_process	molecular_function; protein binding
	98	EHI_081625	0.583847	0.163151	6.12929	0.0237535	hypothetical protein	GO:0006629(lipid metabolic process)	lipid metabolic process
	99	EHI_133550	9.35424	2.65057	3.52914	0.000477379	myb-like DNA-binding domain containing protein	GO:0003677(DNA binding); GO:0005634(nucleus)		DNA binding	nucleus
	100	EHI_105850	5.59347	1.58604	3.52669	0.000477379	ankyrin repeat protein, putative	GO:0006629(lipid metabolic process); GO:0008152(metabolic process); GO:0005515(protein binding)	lipid metabolic process; metabolic process	protein binding
	101	EHI_174930	4.58858	1.30212	3.52393	0.000477379	DENN domain protein
	102	EHI_160970	12.5741	3.59432	3.49833	0.000477379	hypothetical protein
	103	EHI_022280	9.55648	2.74221	3.48496	0.000477379	protein kinase domain containing protein	GO:0008152(metabolic process); GO:0006468(protein phosphorylation); GO:0005524(ATP binding); GO:0016301(kinase activity); GO:0004672(protein kinase activity)	metabolic process; protein phosphorylation	ATP binding; kinase activity; protein kinase activity
	104	EHI_083760	0.572547	0.164615	3.4781	0.00967583	hypothetical protein	GO:0005525(GTP binding)		GTP binding
	105	EHI_067600	11.0238	3.19626	3.44897	0.000477379	hypothetical protein
	106	EHI_075420	3.05075	0.888543	3.43343	0.000477379	P-glycoprotein 5, putative	GO:0005524(ATP binding); GO:0016887(ATPase activity); GO:0008559(ATPase-coupled xenobiotic transmembrane transporter activity)		ATP binding; ATPase activity; ATPase-coupled xenobiotic transmembrane transporter activity
	107	EHI_197430	1.32755	0.386659	3.43339	0.0438067	hypothetical protein
	108	EHI_043000	11.0998	3.23966	3.42622	0.000477379	heat shock protein 70, putative	GO:0032440(2-alkenal reductase [NAD(P)] activity)		2-alkenal reductase [NAD(P)] activity
	109	EHI_197350	8.96425	2.63816	3.39792	0.000477379	protein tyrosine kinase domain-containing protein	GO:0006468(protein phosphorylation); GO:0005524(ATP binding); GO:0004672(protein kinase activity); GO:0004713(protein tyrosine kinase activity)	protein phosphorylation	ATP binding; protein kinase activity; protein tyrosine kinase activity
	110	EHI_156220	143.137	42.7696	3.3467	0.000477379	hypothetical protein
	111	EHI_154690	5.60127	1.67697	3.34011	0.000477379	hypothetical protein
	112	EHI_053210	11.1974	3.35364	3.33888	0.000477379	small GTPase RhoA, putative	GO:0007264(small GTPase mediated signal transduction); GO:0005525(GTP binding); GO:0003924(GTPase activity); GO:0005622(intracellular)	small GTPase mediated signal transduction	GTP binding; GTPase activity	intracellular
	113	EHI_140970	2.29797	0.689493	3.33284	0.000477379	tRNA (cytosine-5-)-methyltransferase, putative	GO:0030488(tRNA methylation); GO:0008168(methyltransferase activity); GO:0016428(tRNA (cytosine-5-)-methyltransferase activity)	tRNA methylation	methyltransferase activity; tRNA (cytosine-5-)-methyltransferase activity
	114	EHI_118110	5.23155	1.58299	3.30485	0.000477379	Acid sphingomyelinase-like phosphodiesterase, putative	GO:0016787(hydrolase activity); GO:0004767(sphingomyelin phosphodiesterase activity)		hydrolase activity; sphingomyelin phosphodiesterase activity
	115	EHI_187130	6.12533	1.87148	3.27299	0.000477379	hypothetical protein, conserved domain containing
	116	EHI_193790	4.63419	1.42784	3.24559	0.000477379	hypothetical protein, conserved
	117	EHI_114650	8.11719	2.50735	3.23736	0.000477379	hypothetical protein
	118	EHI_075410	2.18215	0.682318	3.19814	0.000477379	P-glycoprotein 5, putative	GO:0055085(transmembrane transport); GO:0006810(transport); GO:0005524(ATP binding); GO:0042626(ATPase-coupled transmembrane transporter activity); GO:0008559(ATPase-coupled xenobiotic transmembrane transporter activity); GO:0016021(integral component of membrane)	transmembrane transport; transport	ATP binding; ATPase-coupled transmembrane transporter activity; ATPase-coupled xenobiotic transmembrane transporter activity	integral component of membrane
	119	EHI_110480	1.74183	0.545865	3.19095	0.000477379	hypothetical protein
	120	EHI_198980	0.930213	0.292693	3.17812	0.000477379	alkyl sulfatase, putative	GO:0046983(protein dimerization activity)		protein dimerization activity
	121	EHI_154270	9.81296	3.0919	3.17376	0.000477379	cell division control protein 42, putative	GO:0005525(GTP binding); GO:0003924(GTPase activity)		GTP binding; GTPase activity
	122	EHI_121810	0.862545	0.277379	3.10963	0.0221957	hypothetical protein
	123	EHI_059810	4.33016	1.39264	3.10932	0.000477379	ubiquitin carboxyl-terminal hydrolase domain containing protein	GO:0016579(protein deubiquitination); GO:0006511(ubiquitin-dependent protein catabolic process); GO:0004221(obsolete ubiquitin thiolesterase activity); GO:0036459(thiol-dependent ubiquitinyl hydrolase activity)	protein deubiquitination; ubiquitin-dependent protein catabolic process	obsolete ubiquitin thiolesterase activity; thiol-dependent ubiquitinyl hydrolase activity
	124	EHI_154170	1.6533	0.532775	3.10319	0.00620433	leucine rich repeat protein, BspA family	GO:0008150(biological_process); GO:0003674(molecular_function)	biological_process	molecular_function
	125	EHI_092250	0.698672	0.227347	3.07315	0.000477379	hypothetical protein
	126	EHI_183450	1.62805	0.530729	3.06757	0.00125564	hypothetical protein
	127	EHI_192430	52.2905	17.292	3.02397	0.000477379	hypothetical protein
	128	EHI_079070	0.729484	0.241682	3.01836	0.000477379	hypothetical protein
	129	EHI_084720	2.85891	0.948858	3.013	0.000477379	hypothetical protein
	130	EHI_036490	0.497986	0.165513	3.00874	0.0347974	surface antigen ariel1, putative
	131	EHI_194180	15.2596	5.08776	2.99928	0.000477379	hypothetical protein
	132	EHI_149900	41.7696	14.078	2.96701	0.000477379	Rab GTPase activating protein, putative	GO:0005515(protein binding)		protein binding
	133	EHI_044500	5.3452	1.8033	2.96412	0.000477379	cyst wall-specific glycoprotein Jacob, putative
	134	EHI_082560	8.90838	3.0117	2.95792	0.000477379	phospholipase D, putative, hypothetical protein	GO:0009395(phospholipid catabolic process); GO:0003824(catalytic activity); GO:0004620(phospholipase activity) //	phospholipid catabolic process //	catalytic activity; phospholipase activity //	//
	135	EHI_138530	15.9401	5.39855	2.95266	0.000477379	Ulp1 protease family, C-terminal catalytic domain containing protein	GO:0006508(proteolysis); GO:0008234(cysteine-type peptidase activity)	proteolysis	cysteine-type peptidase activity
	136	EHI_027740	4.34393	1.47199	2.95106	0.000477379	hypothetical protein
	137	EHI_021310	4.4478	1.50751	2.95043	0.000477379	receptor protein kinase, putative	GO:0006468(protein phosphorylation); GO:0005524(ATP binding); GO:0004672(protein kinase activity)	protein phosphorylation	ATP binding; protein kinase activity

## Sheet: up_G3PDHgs
	Table. List of genes up regulated ≥3 fold upon G3PDH gene silencing.
	S. No.	Gene ID	Expression level		Fold change	q_value	Gene Name	Gene Ontology	Computed GO Processes	Computed GO Functions	Computed GO Components
			pSAP2G	G3PDHgs
	1	EHI_175460	0.351469	18.5771	52.8556	0.000477379	60S acidic ribosomal protein P0, putative	GO:0042254(ribosome biogenesis); GO:0006412(translation); GO:0003735(structural constituent of ribosome); GO:0005622(intracellular); GO:0005840(ribosome)	ribosome biogenesis; translation	structural constituent of ribosome	intracellular; ribosome
	2	EHI_077750	0.294202	10.0506	34.1622	0.000477379	hypothetical protein	GO:0006629(lipid metabolic process)	lipid metabolic process
	3	EHI_164850	0.237843	7.30569	30.7164	0.000477379	glycerol kinase, putative	GO:0005975(carbohydrate metabolic process); GO:0004370(glycerol kinase activity); GO:0016773(phosphotransferase activity, alcohol group as acceptor)	carbohydrate metabolic process	glycerol kinase activity; phosphotransferase activity, alcohol group as acceptor
	4	EHI_069490	1.14664	22.7101	19.8058	0.000477379	ribosomal protein L27a, putative	GO:0006412(translation); GO:0003735(structural constituent of ribosome); GO:0005622(intracellular); GO:0005840(ribosome)	translation	structural constituent of ribosome	intracellular; ribosome
	5	EHI_187740	1.92883	37.5183	19.4513	0.000477379	ribosomal protein L18, putative	GO:0006412(translation); GO:0003735(structural constituent of ribosome); GO:0005622(intracellular); GO:0005840(ribosome)	translation	structural constituent of ribosome	intracellular; ribosome
	6	EHI_177630	0.485113	8.98024	18.5116	0.000477379	60S acidic ribosomal protein P0, putative
	7	EHI_169350	24.8599	435.301	17.5102	0.000477379	nonpathogenic pore-forming peptide precursor, putative
	8	EHI_070120	0.274071	4.26893	15.576	0.000477379	myotubularin, putative	GO:0046839(phospholipid dephosphorylation); GO:0004437(obsolete inositol or phosphatidylinositol phosphatase activity)	phospholipid dephosphorylation	obsolete inositol or phosphatidylinositol phosphatase activity
	9	EHI_059050	0.329911	4.3077	13.0572	0.0395482	hypothetical protein
	10	EHI_157360	6.36548	60.664	9.53015	0.000477379	AIG1 family protein, putative
	11	EHI_109120	3.32196	28.9726	8.72154	0.000477379	AIG1 family protein, putative	GO:0005525(GTP binding)		GTP binding
	12	EHI_187090	8.61877	69.4501	8.05801	0.000477379	Rab family GTPase	GO:0007264(small GTPase mediated signal transduction); GO:0005525(GTP binding); GO:0003924(GTPase activity); GO:0004767(sphingomyelin phosphodiesterase activity); GO:0005622(intracellular)	small GTPase mediated signal transduction	GTP binding; GTPase activity; sphingomyelin phosphodiesterase activity	intracellular
	13	EHI_032470	2.87958	23.1948	8.05492	0.000477379	Lipase 3	GO:0006629(lipid metabolic process)	lipid metabolic process
	14	EHI_115150	0.562421	4.15806	7.39314	0.000477379	AIG1 family protein,	GO:0008150(biological_process); GO:0005525(GTP binding) // GO:0008150(biological_process); GO:0005525(GTP binding)	biological_process // biological_process	GTP binding // GTP binding	//
	15	EHI_140720	3.79158	25.6794	6.77274	0.000477379	myosin heavy chain	GO:0016032(viral process); GO:0016020(membrane)	viral process		membrane
	16	EHI_170940	0.388314	2.5839	6.65415	0.000477379	hypothetical protein
	17	EHI_096710	1.73265	11.407	6.58356	0.000477379	type A flavoprotein, putative	GO:0010181(FMN binding); GO:0009055(electron transfer activity); GO:0016787(hydrolase activity); GO:0046872(metal ion binding); GO:0016491(oxidoreductase activity)		FMN binding; electron transfer activity; hydrolase activity; metal ion binding; oxidoreductase activity
	18	EHI_083620	11.6615	70.6318	6.05684	0.000477379	hypothetical protein	GO:0007155(cell adhesion); GO:0051015(actin filament binding)	cell adhesion	actin filament binding
	19	EHI_139570	4.24597	24.9728	5.88153	0.000477379	peroxiredoxin, pseudogene	GO:0008150(biological_process); GO:0045454(cell redox homeostasis); GO:0055114(oxidation-reduction process); GO:0016209(antioxidant activity); GO:0016491(oxidoreductase activity); GO:0051920(peroxiredoxin activity)	biological_process; cell redox homeostasis; oxidation-reduction process	antioxidant activity; oxidoreductase activity; peroxiredoxin activity
	20	EHI_110180	8.81569	48.4693	5.49807	0.000477379	myosin heavy chain	GO:0007165(signal transduction); GO:0016032(viral process); GO:0032440(2-alkenal reductase [NAD(P)] activity); GO:0005524(ATP binding); GO:0003774(motor activity); GO:0005622(intracellular); GO:0016020(membrane); GO:0016459(myosin complex)	signal transduction; viral process	2-alkenal reductase [NAD(P)] activity; ATP binding; motor activity	intracellular; membrane; myosin complex
	21	EHI_112490	0.959596	5.19169	5.41029	0.000477379	serine-rich 25 kDa antigen protein, putative
	22	EHI_165280	5.38564	28.4624	5.28487	0.000477379	hypothetical protein
	23	EHI_192130	0.964863	5.06604	5.25053	0.000477379	Rab family GTPase	GO:0007264(small GTPase mediated signal transduction); GO:0005525(GTP binding); GO:0003924(GTPase activity); GO:0005622(intracellular)	small GTPase mediated signal transduction	GTP binding; GTPase activity	intracellular
	24	EHI_089440	0.498522	2.48901	4.99278	0.000477379	hypothetical protein
	25	EHI_126550	4.04196	20.1636	4.98857	0.000477379	AIG1 family protein, putative	GO:0005525(GTP binding)		GTP binding
	26	EHI_139080	2.24761	11.1581	4.96443	0.000477379	longevity-assurance family protein	GO:0008152(metabolic process); GO:0003824(catalytic activity); GO:0016021(integral component of membrane)	metabolic process	catalytic activity	integral component of membrane
	27	EHI_059670	1.43001	7.08142	4.95201	0.000477379	Rab family GTPase	GO:0007264(small GTPase mediated signal transduction); GO:0005525(GTP binding); GO:0003924(GTPase activity); GO:0005622(intracellular)	small GTPase mediated signal transduction	GTP binding; GTPase activity	intracellular
	28	EHI_124620	3.88	19.1088	4.92495	0.000477379	hypothetical protein	GO:0007015(actin filament organization)	actin filament organization
	29	EHI_194870	4.32085	20.7496	4.8022	0.000477379	hypothetical protein, conserved
	30	EHI_019390	0.398177	1.76909	4.44297	0.0126691	cysteine proteinase, pseudogene
	31	EHI_066720	1.96783	8.68704	4.41453	0.000477379	hypothetical protein, conserved
	32	EHI_164840	3.48919	14.4939	4.15394	0.000477379	hypothetical protein
	33	EHI_007510	7.7071	31.8405	4.13132	0.000477379	hypothetical protein, conserved
	34	EHI_087390	62.5676	257.09	4.109	0.000477379	Rho family GTPase	GO:0007264(small GTPase mediated signal transduction); GO:0005525(GTP binding); GO:0003924(GTPase activity); GO:0005622(intracellular) //	small GTPase mediated signal transduction //	GTP binding; GTPase activity //	intracellular //
	35	EHI_022490	3.70876	15.2148	4.1024	0.000477379	AIG family protein	GO:0005525(GTP binding)		GTP binding
	36	EHI_089670	0.828904	3.38246	4.08064	0.000477379	AIG1 family protein	GO:0008150(biological_process); GO:0005525(GTP binding)	biological_process	GTP binding
	37	EHI_029600	2.18616	8.48407	3.88081	0.000477379	Leucine rich repeat containing protein	GO:0005515(protein binding)		protein binding
	38	EHI_103900	0.932427	3.5914	3.85167	0.000477379	nucleosome-binding protein 1, putative
	39	EHI_131230	15.4976	59.1121	3.81427	0.000477379	actin, putative	GO:0005515(protein binding)		protein binding
	40	EHI_033680	2.62304	9.65925	3.68246	0.000477379	valyl-tRNA synthetase, putative	GO:0006418(tRNA aminoacylation for protein translation); GO:0006438(valyl-tRNA aminoacylation); GO:0005524(ATP binding); GO:0002161(aminoacyl-tRNA editing activity); GO:0004812(aminoacyl-tRNA ligase activity); GO:0000166(nucleotide binding); GO:0004832(valine-tRNA ligase activity)	tRNA aminoacylation for protein translation; valyl-tRNA aminoacylation	ATP binding; aminoacyl-tRNA editing activity; aminoacyl-tRNA ligase activity; nucleotide binding; valine-tRNA ligase activity
	41	EHI_118400	0.496394	1.82317	3.67283	0.000477379	hypothetical protein
	42	EHI_009570	5.17529	19.0038	3.67203	0.000477379	gelsolin repeat protein, putative	GO:0051015(actin filament binding)		actin filament binding
	43	EHI_166810	11.476	41.7253	3.63587	0.000477379	elongation factor 2	GO:0006414(translational elongation); GO:0005525(GTP binding); GO:0003924(GTPase activity); GO:0003746(translation elongation factor activity); GO:0005737(cytoplasm)	translational elongation	GTP binding; GTPase activity; translation elongation factor activity	cytoplasm
	44	EHI_058920	736.358	2659.82	3.61213	0.000477379	hypothetical protein
	45	EHI_021260	8.51204	30.2485	3.55361	0.000477379	villidin, putative	GO:0007010(cytoskeleton organization); GO:0003779(actin binding); GO:0051015(actin filament binding)	cytoskeleton organization	actin binding; actin filament binding
	46	EHI_038300	18.3984	64.1985	3.48935	0.000477379	hypothetical protein
	47	EHI_164510	39.8094	133.826	3.36167	0.000477379	elongation factor 2	GO:0005525(GTP binding); GO:0003924(GTPase activity)		GTP binding; GTPase activity
	48	EHI_095430	2.63419	8.70293	3.30384	0.015102	tRNA-Leu (anticodon: CAA)
	49	EHI_075660	4.49937	14.8197	3.29373	0.000477379	CAAX prenyl protease, putative	GO:0006508(proteolysis); GO:0004222(metalloendopeptidase activity); GO:0016020(membrane)	proteolysis	metalloendopeptidase activity	membrane
	50	EHI_101280	19.4445	62.3523	3.20668	0.000477379	protein tyrosine kinase domain-containing protein
	51	EHI_141030	8.70953	26.7884	3.07576	0.000477379	DNA methyl transferase like protein
	52	EHI_160940	9.61125	29.4211	3.06111	0.000477379	aldehyde-alcohol dehydrogenase 2, putative	GO:0006066(alcohol metabolic process); GO:0015976(carbon utilization); GO:0008152(metabolic process); GO:0055114(oxidation-reduction process); GO:0008774(acetaldehyde dehydrogenase (acetylating) activity); GO:0004022(alcohol dehydrogenase (NAD) activity); GO:0046872(metal ion binding); GO:0016491(oxidoreductase activity)	alcohol metabolic process; carbon utilization; metabolic process; oxidation-reduction process	acetaldehyde dehydrogenase (acetylating) activity; alcohol dehydrogenase (NAD) activity; metal ion binding; oxidoreductase activity
	53	EHI_183900	37.9906	114.96	3.02601	0.000477379	snoRNA binding protein, putative
	54	EHI_131480	27.3741	82.6386	3.01886	0.000477379	Myosin heavy chain
	55	EHI_184220	7.66224	22.8737	2.98525	0.000477379	hypothetical protein

## Sheet: down_GKgs
	Table. List of genes down regulated ≥3 fold upon GK gene silencing.
	S. No.	Gene ID	Expression level		Fold change	q_value	Gene Name	Gene Ontology	Computed GO Processes	Computed GO Functions	Computed GO Components
			pSAP2G	GKgs
	1	EHI_144490	124.215	1.04816	118.508	0.000477379	hypothetical protein, conserved	GO:0005525(GTP binding)		GTP binding
	2	EHI_074090	69.9052	2.67962	26.0877	0.000477379	40S ribosomal protein S14, putative	GO:0006412(translation); GO:0003735(structural constituent of ribosome); GO:0005622(intracellular); GO:0005840(ribosome)	translation	structural constituent of ribosome	intracellular; ribosome
	3	EHI_190460	15.3585	0.718578	21.3735	0.000477379	amino acid transporter, putative
	4	EHI_152650	6.71497	0.346517	19.3785	0.000477379	type A flavoprotein, putative	GO:0010181(FMN binding); GO:0009055(electron transfer activity); GO:0016787(hydrolase activity); GO:0046872(metal ion binding); GO:0016491(oxidoreductase activity)		FMN binding; electron transfer activity; hydrolase activity; metal ion binding; oxidoreductase activity
	5	EHI_041465	14.8562	0.909326	16.3376	0.000477379	AIG family protein	GO:0005525(GTP binding)		GTP binding
	6	EHI_119040	4.27327	0.275877	15.4898	0.000477379	AIG1 family protein, putative	GO:0005525(GTP binding)		GTP binding
	7	EHI_072850	2.63207	0.171105	15.3828	0.0279256	AIG1 family protein, putative	GO:0005525(GTP binding)		GTP binding
	8	EHI_072740	1.7271	0.132222	13.0621	0.000477379	hypothetical protein
	9	EHI_073060	4.37861	0.352678	12.4153	0.000477379	hypothetical protein, conserved	GO:0005525(GTP binding)		GTP binding
	10	EHI_180390	55.0644	5.72547	9.61745	0.000477379	AIG1 family protein, putative	GO:0005525(GTP binding)		GTP binding
	11	EHI_176590	16.463	1.78272	9.23476	0.000477379	AIG1 family protein, putative	GO:0005525(GTP binding)		GTP binding
	12	EHI_174230	2.90946	0.328635	8.85317	0.000477379	hypothetical protein
	13	EHI_180400	0.421938	0.0538216	7.83957	0.0376114	hypothetical protein
	14	EHI_176700	48.3651	6.57333	7.35778	0.000477379	AIG1 family protein, putative	GO:0005525(GTP binding)		GTP binding
	15	EHI_001290	1.24055	0.179033	6.92917	0.0474595	P-glycoprotein-2, putative	GO:0055085(transmembrane transport); GO:0006810(transport); GO:0005524(ATP binding); GO:0016887(ATPase activity); GO:0042626(ATPase-coupled transmembrane transporter activity); GO:0008559(ATPase-coupled xenobiotic transmembrane transporter activity); GO:0016021(integral component of membrane)	transmembrane transport; transport	ATP binding; ATPase activity; ATPase-coupled transmembrane transporter activity; ATPase-coupled xenobiotic transmembrane transporter activity	integral component of membrane
	16	EHI_142120	0.787565	0.113787	6.9214	0.0475997	heat shock transcription factor, putative	GO:0006355(regulation of transcription, DNA-templated); GO:0003700(DNA-binding transcription factor activity); GO:0043565(sequence-specific DNA binding); GO:0005634(nucleus)	regulation of transcription, DNA-templated	DNA-binding transcription factor activity; sequence-specific DNA binding	nucleus
	17	EHI_069090	2.59157	0.386802	6.69999	0.00809573	hypothetical protein
	18	EHI_178050	0.756261	0.130691	5.78663	0.000477379	ATP-binding cassette protein, putative	GO:0055085(transmembrane transport); GO:0006810(transport); GO:0005524(ATP binding); GO:0016887(ATPase activity); GO:0042626(ATPase-coupled transmembrane transporter activity); GO:0016021(integral component of membrane)	transmembrane transport; transport	ATP binding; ATPase activity; ATPase-coupled transmembrane transporter activity	integral component of membrane
	19	EHI_176960	15.1268	2.64547	5.718	0.000477379	hypothetical protein
	20	EHI_154310	59.6728	10.5639	5.64875	0.000477379	hypothetical protein
	21	EHI_077000	4.1096	0.73474	5.59327	0.000477379	pre-mRNA cleavage factor I 25 kDa subunit, putative	GO:0006378(mRNA polyadenylation); GO:0016787(hydrolase activity); GO:0003729(mRNA binding); GO:0005849(mRNA cleavage factor complex)	mRNA polyadenylation	hydrolase activity; mRNA binding	mRNA cleavage factor complex
	22	EHI_109010	2.10454	0.380231	5.5349	0.000477379	hypothetical protein
	23	EHI_005260	3.33313	0.609348	5.46999	0.000477379	surface antigen ariel1, putative
	24	EHI_096710	1.73265	0.342743	5.05525	0.000477379	type A flavoprotein, putative	GO:0010181(FMN binding); GO:0009055(electron transfer activity); GO:0016787(hydrolase activity); GO:0046872(metal ion binding); GO:0016491(oxidoreductase activity)		FMN binding; electron transfer activity; hydrolase activity; metal ion binding; oxidoreductase activity
	25	EHI_182150	1.62036	0.336229	4.81922	0.000477379	hypothetical protein	GO:0043087(regulation of GTPase activity); GO:0051056(regulation of small GTPase mediated signal transduction); GO:0007165(signal transduction); GO:0005096(GTPase activator activity); GO:0005622(intracellular)	regulation of GTPase activity; regulation of small GTPase mediated signal transduction; signal transduction	GTPase activator activity	intracellular
	26	EHI_114950	15.4978	3.2757	4.73114	0.000477379	hypothetical protein, conserved	GO:0005525(GTP binding)		GTP binding
	27	EHI_051440	13.9744	3.01389	4.63667	0.000477379	hypothetical protein	GO:0003677(DNA binding)		DNA binding
	28	EHI_201610	69.6755	15.2277	4.57558	0.000477379	hypothetical protein, conserved
	29	EHI_167010	4.89697	1.0716	4.56977	0.000477379	tubulin family protein	GO:0051258(protein polymerization); GO:0005525(GTP binding); GO:0003924(GTPase activity)	protein polymerization	GTP binding; GTPase activity
	30	EHI_188860	22.1197	5.02763	4.39963	0.000477379	hypothetical protein
	31	EHI_180140	1.09169	0.249552	4.3746	0.00350546	hypothetical protein
	32	EHI_109020	3.3054	0.763196	4.331	0.000477379	ABC transporter, pseudogene, putative	GO:0055085(transmembrane transport); GO:0005524(ATP binding); GO:0016887(ATPase activity); GO:0042626(ATPase-coupled transmembrane transporter activity); GO:0016021(integral component of membrane)	transmembrane transport	ATP binding; ATPase activity; ATPase-coupled transmembrane transporter activity	integral component of membrane
	33	EHI_151450	3.83721	0.95813	4.00489	0.000477379	hypothetical protein
	34	EHI_187400	0.985894	0.248845	3.96188	0.0220166	hypothetical protein
	35	EHI_192410	5.95951	1.50983	3.94714	0.000477379	hypothetical protein
	36	EHI_158340	1.2945	0.335578	3.85752	0.0132906	hypothetical protein
	37	EHI_082260	0.706332	0.184472	3.82894	0.000477379	CXXC-rich protein
	38	EHI_062990	2.63841	0.69766	3.7818	0.000477379	hypothetical protein
	39	EHI_150410	0.999365	0.273077	3.65965	0.0245926	hypothetical protein	GO:0035023(regulation of Rho protein signal transduction); GO:0005089(Rho guanyl-nucleotide exchange factor activity); GO:0005622(intracellular)	regulation of Rho protein signal transduction	Rho guanyl-nucleotide exchange factor activity	intracellular
	40	EHI_187020	0.847947	0.233376	3.63339	0.00809573	glyceraldehyde-3-phosphate dehydrogenase, putative	GO:0006094(gluconeogenesis); GO:0006006(glucose metabolic process); GO:0019682(glyceraldehyde-3-phosphate metabolic process); GO:0006096(glycolytic process); GO:0055114(oxidation-reduction process); GO:0051287(NAD binding); GO:0050661(NADP binding); GO:0008943(obsolete glyceraldehyde-3-phosphate dehydrogenase activity); GO:0016620(oxidoreductase activity, acting on the aldehyde or oxo group of do…	gluconeogenesis; glucose metabolic process; glyceraldehyde-3-phosphate metabolic process; glycolytic process; oxidation-reduction process	NAD binding; NADP binding; obsolete glyceraldehyde-3-phosphate dehydrogenase activity; oxidoreductase activity, acting on the aldehyde or oxo group of donors, NAD or NADP as acceptor
	41	EHI_117470	128.969	35.8168	3.6008	0.000477379	calmodulin, putative
	42	EHI_176580	15.8565	4.48476	3.53564	0.000477379	AIG1 family protein, putative	GO:0005525(GTP binding)		GTP binding
	43	EHI_142670	6.7787	1.92227	3.5264	0.000477379	hypothetical protein, conserved
	44	EHI_054820	1.70594	0.511422	3.33568	0.000477379	FAD dependent oxidoreductase, pseudogene, putative	GO:0055114(oxidation-reduction process); GO:0016491(oxidoreductase activity)	oxidation-reduction process	oxidoreductase activity
	45	EHI_067220	9.48117	2.84795	3.32912	0.000477379	Rho family GTPase	GO:0007264(small GTPase mediated signal transduction); GO:0005525(GTP binding); GO:0003924(GTPase activity); GO:0005622(intracellular)	small GTPase mediated signal transduction	GTP binding; GTPase activity	intracellular
	46	EHI_054720	23.0807	6.97622	3.30848	0.000477379	CDP-alcohol phosphatidyltransferase family protein	GO:0008654(phospholipid biosynthetic process); GO:0017169(CDP-alcohol phosphatidyltransferase activity); GO:0016780(phosphotransferase activity, for other substituted phosphate groups); GO:0016020(membrane)	phospholipid biosynthetic process	CDP-alcohol phosphatidyltransferase activity; phosphotransferase activity, for other substituted phosphate groups	membrane
	47	EHI_029500	4.52829	1.37172	3.30118	0.000477379	hypothetical protein
	48	EHI_103640	1.1543	0.355667	3.24545	0.000477379	protein kinase domain containing protein	GO:0006468(protein phosphorylation); GO:0005524(ATP binding); GO:0004672(protein kinase activity)	protein phosphorylation	ATP binding; protein kinase activity
	49	EHI_127670	8.28501	2.55527	3.24232	0.000477379	hypothetical protein
	50	EHI_186600	1.5366	0.474452	3.23868	0.000884444	P-glycoprotein-2, putative	GO:0055085(transmembrane transport); GO:0005524(ATP binding); GO:0016887(ATPase activity); GO:0042626(ATPase-coupled transmembrane transporter activity); GO:0008559(ATPase-coupled xenobiotic transmembrane transporter activity); GO:0016021(integral component of membrane)	transmembrane transport	ATP binding; ATPase activity; ATPase-coupled transmembrane transporter activity; ATPase-coupled xenobiotic transmembrane transporter activity	integral component of membrane
	51	EHI_038150	4.81754	1.5132	3.18368	0.000477379	hypothetical protein
	52	EHI_070690	4.46144	1.40203	3.18213	0.000477379	hypothetical protein	GO:0005525(GTP binding); GO:0003924(GTPase activity)		GTP binding; GTPase activity
	53	EHI_138070	10.5064	3.31314	3.17113	0.000884444	hypothetical protein
	54	EHI_005930	3.89977	1.23182	3.16586	0.000477379	hypothetical protein
	55	EHI_015430	14.279	4.61949	3.09103	0.000477379	hypothetical protein
	56	EHI_164850	0.237843	0.0771636	3.08232	0.000431028	glycerol kinase, putative	GO:0005975(carbohydrate metabolic process); GO:0004370(glycerol kinase activity); GO:0016773(phosphotransferase activity, alcohol group as acceptor)	carbohydrate metabolic process	glycerol kinase activity; phosphotransferase activity, alcohol group as acceptor
	57	EHI_192550	2.1183	0.691704	3.06244	0.0254121	hypothetical protein
	58	EHI_142750	1.45247	0.475258	3.05617	0.000477379	hypothetical protein
	59	EHI_046630	5.35443	1.75618	3.04891	0.000477379	Rho family GTPase	GO:0007264(small GTPase mediated signal transduction); GO:0005525(GTP binding); GO:0003924(GTPase activity); GO:0005622(intracellular)	small GTPase mediated signal transduction	GTP binding; GTPase activity	intracellular
	60	EHI_081625	0.583847	0.191712	3.04544	0.038972	hypothetical protein	GO:0006629(lipid metabolic process)	lipid metabolic process
	61	EHI_194180	15.2596	5.01693	3.04162	0.000477379	hypothetical protein
	62	EHI_058470	73.8515	24.2813	3.0415	0.000477379	N-acetylmuraminidase pseudogene
	63	EHI_114650	8.11719	2.67335	3.03634	0.000477379	hypothetical protein
	64	EHI_045340	59.296	19.5838	3.02781	0.000477379	glutamate synthase beta subunit, putative	GO:0006118(obsolete electron transport); GO:0055114(oxidation-reduction process); GO:0015036(disulfide oxidoreductase activity); GO:0016040(glutamate synthase (NADH) activity); GO:0051536(iron-sulfur cluster binding); GO:0016491(oxidoreductase activity)	obsolete electron transport; oxidation-reduction process	disulfide oxidoreductase activity; glutamate synthase (NADH) activity; iron-sulfur cluster binding; oxidoreductase activity
	65	EHI_186940	1.8467	0.609914	3.0278	0.0242472	hypothetical protein
	66	EHI_193520	1.85824	0.614996	3.02155	0.000477379	regulator of nonsense transcripts, putative
	67	EHI_120260	1.67364	0.559557	2.99101	0.00125564	hypothetical protein
	68	EHI_187080	10.5551	3.5552	2.96892	0.000477379	hypothetical protein
	69	EHI_174280	4.08778	1.37766	2.96719	0.000477379	phospholipid-translocating P-type ATPase, putative	GO:0008152(metabolic process); GO:0015914(phospholipid transport); GO:0005524(ATP binding); GO:0000287(magnesium ion binding); GO:0000166(nucleotide binding); GO:0004012(phospholipid-translocating ATPase activity); GO:0016021(integral component of membrane); GO:0016020(membrane)	metabolic process; phospholipid transport	ATP binding; magnesium ion binding; nucleotide binding; phospholipid-translocating ATPase activity	integral component of membrane; membrane

## Sheet: up_GKgs
	Table. List of genes up regulated ≥3 fold upon GK gene silencing.
	S. No.	Gene ID	Expression level		Fold change	q_value	Gene Name	Gene Ontology	Computed GO Processes	Computed GO Functions	Computed GO Components
			pSAP2G	GKgs
	1	EHI_105140	2.06875	138.008	66.7108	0.000477379	40S ribosomal protein S15a, putative	GO:0006412(translation); GO:0003735(structural constituent of ribosome); GO:0005622(intracellular); GO:0005840(ribosome)	translation	structural constituent of ribosome	intracellular; ribosome
	2	EHI_196760	0.189601	10.1692	53.6347	0.000884444	hypothetical protein
	3	EHI_169350	24.8599	1241.95	49.958	0.000477379	nonpathogenic pore-forming peptide precursor, putative
	4	EHI_045080	0.197143	9.23366	46.8374	0.0247722	pyruvate, phosphate dikinase, putative	GO:0016310(phosphorylation); GO:0003824(catalytic activity); GO:0050242(pyruvate, phosphate dikinase activity); GO:0016772(transferase activity, transferring phosphorus-containing groups)	phosphorylation	catalytic activity; pyruvate, phosphate dikinase activity; transferase activity, transferring phosphorus-containing groups
	5	EHI_074080	3.90832	137.81	35.2607	0.000477379	hypothetical protein
	6	EHI_175460	0.351469	12.3283	35.0765	0.000477379	60S acidic ribosomal protein P0, putative	GO:0042254(ribosome biogenesis); GO:0006412(translation); GO:0003735(structural constituent of ribosome); GO:0005622(intracellular); GO:0005840(ribosome)	ribosome biogenesis; translation	structural constituent of ribosome	intracellular; ribosome
	7	EHI_070120	0.274071	8.19847	29.9137	0.000477379	myotubularin, putative	GO:0046839(phospholipid dephosphorylation); GO:0004437(obsolete inositol or phosphatidylinositol phosphatase activity)	phospholipid dephosphorylation	obsolete inositol or phosphatidylinositol phosphatase activity
	8	EHI_187740	1.92883	47.3009	24.5231	0.000477379	ribosomal protein L18, putative	GO:0006412(translation); GO:0003735(structural constituent of ribosome); GO:0005622(intracellular); GO:0005840(ribosome)	translation	structural constituent of ribosome	intracellular; ribosome
	9	EHI_067720	3.10398	63.2504	20.3772	0.000477379	NADPH-dependent FMN reductase domain containing protein	GO:0006118(obsolete electron transport); GO:0008752(FMN reductase activity); GO:0016491(oxidoreductase activity)	obsolete electron transport	FMN reductase activity; oxidoreductase activity
	10	EHI_192130	0.964863	16.227	16.8179	0.000477379	Rab family GTPase	GO:0007264(small GTPase mediated signal transduction); GO:0005525(GTP binding); GO:0003924(GTPase activity); GO:0005622(intracellular)	small GTPase mediated signal transduction	GTP binding; GTPase activity	intracellular
	11	EHI_059050	0.329911	4.06838	12.3318	0.0401631	hypothetical protein
	12	EHI_187090	8.61877	104.249	12.0956	0.000477379	Rab family GTPase	GO:0007264(small GTPase mediated signal transduction); GO:0005525(GTP binding); GO:0003924(GTPase activity); GO:0004767(sphingomyelin phosphodiesterase activity); GO:0005622(intracellular)	small GTPase mediated signal transduction	GTP binding; GTPase activity; sphingomyelin phosphodiesterase activity	intracellular
	13	EHI_022600	0.891293	10.1438	11.381	0.000477379	NADPH-dependent FMN reductase domain containing protein	GO:0006118(obsolete electron transport); GO:0008752(FMN reductase activity); GO:0016491(oxidoreductase activity)	obsolete electron transport	FMN reductase activity; oxidoreductase activity
	14	EHI_081670	1.51042	16.268	10.7705	0.000477379	Rab GTPase activating protein, putative
	15	EHI_165280	5.38564	54.541	10.1271	0.000477379	hypothetical protein
	16	EHI_184500	0.393541	3.65467	9.28663	0.000477379	hypothetical protein, conserved
	17	EHI_139570	4.24597	33.4401	7.87573	0.000477379	peroxiredoxin, pseudogene	GO:0008150(biological_process); GO:0045454(cell redox homeostasis); GO:0055114(oxidation-reduction process); GO:0016209(antioxidant activity); GO:0016491(oxidoreductase activity); GO:0051920(peroxiredoxin activity)	biological_process; cell redox homeostasis; oxidation-reduction process	antioxidant activity; oxidoreductase activity; peroxiredoxin activity
	18	EHI_176280	0.187736	1.47234	7.84261	0.0402791	AIG1 family protein	GO:0008150(biological_process); GO:0005525(GTP binding)	biological_process	GTP binding
	19	EHI_019390	0.398177	2.97266	7.46567	0.00194499	cysteine proteinase, pseudogene
	20	EHI_006850	2.16728	14.9372	6.89214	0.000477379	hypothetical protein
	21	EHI_075660	4.49937	29.0811	6.46337	0.000477379	CAAX prenyl protease, putative	GO:0006508(proteolysis); GO:0004222(metalloendopeptidase activity); GO:0016020(membrane)	proteolysis	metalloendopeptidase activity	membrane
	22	EHI_190000	0.886922	5.41994	6.11095	0.000477379	dolychil-diphosphooligosaccharide protein glycosyltransferase subunit, putative
	23	EHI_139080	2.24761	11.1632	4.9667	0.000477379	longevity-assurance family protein	GO:0008152(metabolic process); GO:0003824(catalytic activity); GO:0016021(integral component of membrane)	metabolic process	catalytic activity	integral component of membrane
	24	EHI_172720	7.23629	34.2646	4.73511	0.000477379	peroxiredoxin, pseudogene
	25	EHI_087390	62.5676	288.805	4.61589	0.000477379	Rho family GTPase	GO:0007264(small GTPase mediated signal transduction); GO:0005525(GTP binding); GO:0003924(GTPase activity); GO:0005622(intracellular) //	small GTPase mediated signal transduction //	GTP binding; GTPase activity //	intracellular //
	26	EHI_196750	0.69508	3.19527	4.59698	0.032065	hypothetical protein
	27	EHI_110180	8.81569	39.7631	4.51049	0.000477379	myosin heavy chain	GO:0007165(signal transduction); GO:0016032(viral process); GO:0032440(2-alkenal reductase [NAD(P)] activity); GO:0005524(ATP binding); GO:0003774(motor activity); GO:0005622(intracellular); GO:0016020(membrane); GO:0016459(myosin complex)	signal transduction; viral process	2-alkenal reductase [NAD(P)] activity; ATP binding; motor activity	intracellular; membrane; myosin complex
	28	EHI_067700	0.109606	0.490927	4.47902	0.00350546	proteoglycan-4 precursor, putative
	29	EHI_131360	70.4653	314.882	4.46861	0.000477379	surface antigen ariel1, putative
	30	EHI_086000	0.83086	3.69903	4.45205	0.000477379	hypothetical protein
	31	EHI_140720	3.79158	16.841	4.44168	0.000477379	myosin heavy chain	GO:0016032(viral process); GO:0016020(membrane)	viral process		membrane
	32	EHI_066970	0.110425	0.471755	4.27218	0.00408292	mucin-like protein 1 precursor, putative
	33	EHI_077750	0.294202	1.24501	4.23182	0.000477379	hypothetical protein	GO:0006629(lipid metabolic process)	lipid metabolic process
	34	EHI_123390	84.9137	353.039	4.15762	0.000477379	peroxiredoxin	GO:0008150(biological_process); GO:0045454(cell redox homeostasis); GO:0055114(oxidation-reduction process); GO:0016209(antioxidant activity); GO:0016491(oxidoreductase activity); GO:0051920(peroxiredoxin activity); GO:0005886(plasma membrane)	biological_process; cell redox homeostasis; oxidation-reduction process	antioxidant activity; oxidoreductase activity; peroxiredoxin activity	plasma membrane
	35	EHI_089440	0.498522	2.04807	4.10828	0.000477379	hypothetical protein
	36	EHI_009230	6.1819	25.2148	4.07881	0.000477379	hypothetical protein, pseudogene
	37	EHI_083620	11.6615	47.221	4.04931	0.000477379	hypothetical protein	GO:0007155(cell adhesion); GO:0051015(actin filament binding)	cell adhesion	actin filament binding
	38	EHI_141030	8.70953	35.1906	4.04047	0.000477379	DNA methyl transferase like
	39	EHI_133790	0.547675	2.20928	4.03393	0.00464397	hypothetical protein
	40	EHI_007510	7.7071	29.1614	3.78371	0.000477379	hypothetical protein, conserved
	41	EHI_048600	0.310822	1.16913	3.76141	0.000884444	hypothetical protein, conserved
	42	EHI_062960	28.1135	105.614	3.7567	0.000477379	hypothetical protein
	43	EHI_150660	0.266194	0.971775	3.65063	0.000477379	hypothetical protein
	44	EHI_109120	3.32196	11.8447	3.56558	0.000477379	AIG1 family protein, putative	GO:0005525(GTP binding)		GTP binding
	45	EHI_010850	9.88175	35.0838	3.55036	0.000477379	cysteine proteinase, putative	GO:0006508(proteolysis); GO:0004197(cysteine-type endopeptidase activity); GO:0008234(cysteine-type peptidase activity)	proteolysis	cysteine-type endopeptidase activity; cysteine-type peptidase activity
	46	EHI_103260	68.8643	239.391	3.47627	0.000477379	NADPH-dependent FMN reductase domain containing protein	GO:0006118(obsolete electron transport); GO:0008752(FMN reductase activity); GO:0016491(oxidoreductase activity)	obsolete electron transport	FMN reductase activity; oxidoreductase activity
	47	EHI_144590	2.41146	8.34145	3.45909	0.000477379	protein kinase domain containing protein	GO:0006468(protein phosphorylation); GO:0005524(ATP binding); GO:0005515(protein binding); GO:0004672(protein kinase activity)	protein phosphorylation	ATP binding; protein binding; protein kinase activity
	48	EHI_194870	4.32085	14.4128	3.33564	0.000477379	hypothetical protein, conserved
	49	EHI_145840	241.459	784.471	3.24888	0.000477379	peroxiredoxin	GO:0008150(biological_process); GO:0045454(cell redox homeostasis); GO:0055114(oxidation-reduction process); GO:0016209(antioxidant activity); GO:0016491(oxidoreductase activity); GO:0051920(peroxiredoxin activity); GO:0005886(plasma membrane)	biological_process; cell redox homeostasis; oxidation-reduction process	antioxidant activity; oxidoreductase activity; peroxiredoxin activity	plasma membrane
	50	EHI_180440	0.724452	2.30805	3.18593	0.00518176	hypothetical protein
	51	EHI_101730	3.5685	11.2094	3.14121	0.000477379	surface antigen ariel1, putative
	52	EHI_049690	459.381	1436.44	3.1269	0.000477379	galactose-specific adhesin light subunit, putative
	53	EHI_103900	0.932427	2.89158	3.10113	0.000477379	nucleosome-binding protein 1, putative
	54	EHI_157360	6.36548	18.986	2.98265	0.000477379	AIG1 family protein, putative
	55	EHI_181710	210.052	624.666	2.97386	0.000477379	NADPH-dependent FMN reductase domain containing protein	GO:0006118(obsolete electron transport); GO:0008752(FMN reductase activity); GO:0016491(oxidoreductase activity)	obsolete electron transport	FMN reductase activity; oxidoreductase activity
	56	EHI_156710	3.53461	10.5104	2.97357	0.000477379	3-ketoacyl-CoA synthase 4, putative	GO:0006633(fatty acid biosynthetic process); GO:0008152(metabolic process); GO:0003824(catalytic activity); GO:0016747(transferase activity, transferring acyl groups other than amino-acyl groups); GO:0016020(membrane)	fatty acid biosynthetic process; metabolic process	catalytic activity; transferase activity, transferring acyl groups other than amino-acyl groups	membrane
	57	EHI_001890	0.748973	2.22632	2.9725	0.0335977	hypothetical protein
	58	EHI_009570	5.17529	15.3407	2.96422	0.000477379	gelsolin repeat protein, putative	GO:0051015(actin filament binding)		actin filament binding
