# Supplementary material for: Glycerol biosynthetic pathway plays an essential role in proliferation and antioxidative defense in the human enteric protozoan parasite Entamoeba histolytica
Source: Sci Rep. 2023 Sep 5;13:14596. doi: 10.1038/s41598-023-40670-z (PMC10480196; doi:10.1038/s41598-023-40670-z)
Supplement: Supplementary file 3 — Supplementary Information 3. [file 41598_2023_40670_MOESM3_ESM.xlsx]

## Sheet: Sheet1
				Supplementary Dataset 3. List of commonly affected genes in both EhG3PDH and EhGK gene silencing strain
				List of commonly affected downregulated genes
				List of commonly affected upregulated genes

## Sheet: Common gene_down regulation 
	S. No.	Gene ID	Expression level			Fold change		q_value		Gene Name	Gene Ontology	Computed GO Processes	Computed GO Functions	Computed GO Components
			pSAP2G	G3PDHgs	GKgs	G3PDHgs	GKgs	G3PDHgs	GKgs
	1	EHI_029500	4.52829	1.13467	1.37172	3.99084	3.30118	0.00125564	0.000477379	hypothetical protein
	2	EHI_038150	4.81754	1.11096	1.5132	4.33638	3.18368	0.000477379	0.000477379	hypothetical protein
	3	EHI_041465	14.8562	0.834888	0.909326	17.7942	16.3376	0.000477379	0.000477379	AIG family protein	GO:0005525(GTP binding)		GTP binding
	4	EHI_045340	59.296	15.6998	19.5838	3.77686	3.02781	0.000477379	0.000477379	glutamate synthase beta subunit, putative	GO:0006118(obsolete electron transport); GO:0055114(oxidation-reduction process); GO:0015036(disulfide oxidoreductase activity); GO:0016040(glutamate synthase (NADH) activity); GO:0051536(iron-sulfur cluster binding); GO:0016491(oxidoreductase activity)	obsolete electron transport; oxidation-reduction process	disulfide oxidoreductase activity; glutamate synthase (NADH) activity; iron-sulfur cluster binding; oxidoreductase activity
	5	EHI_051440	13.9744	3.07986	3.01389	4.53735	4.63667	0.000477379	0.000477379	hypothetical protein	GO:0003677(DNA binding)		DNA binding
	6	EHI_054820	1.70594	0.0520946	0.511422	32.747	3.33568	0.00379958	0.000477379	FAD dependent oxidoreductase, pseudogene, putative	GO:0055114(oxidation-reduction process); GO:0016491(oxidoreductase activity)	oxidation-reduction process	oxidoreductase activity
	7	EHI_062990	2.63841	0.338968	0.69766	7.78366	3.7818	0.000884444	0.000477379	hypothetical protein
	8	EHI_072740	1.7271	0.124765	0.132222	13.8428	13.0621	0.000477379	0.000477379	hypothetical protein
	9	EHI_073060	4.37861	0.330563	0.352678	13.2459	12.4153	0.000477379	0.000477379	hypothetical protein, conserved	GO:0005525(GTP binding)		GTP binding
	10	EHI_074090	69.9052	3.54948	2.67962	19.6945	26.0877	0.000477379	0.000477379	40S ribosomal protein S14, putative	GO:0006412(translation); GO:0003735(structural constituent of ribosome); GO:0005622(intracellular); GO:0005840(ribosome)	translation	structural constituent of ribosome	intracellular; ribosome
	11	EHI_081625	0.583847	0.163151	0.191712	3.57857	3.04544	0.0237535	0.038972	hypothetical protein	GO:0006629(lipid metabolic process)	lipid metabolic process
	12	EHI_082260	0.706332	0.131686	0.184472	5.36376	3.82894	0.000477379	0.000477379	CXXC-rich protein
	13	EHI_109010	2.10454	0.370739	0.380231	5.67661	5.5349	0.000477379	0.000477379	hypothetical protein
	14	EHI_109020	3.3054	0.363445	0.763196	9.09464	4.331	0.000477379	0.000477379	ABC transporter, pseudogene, putative	GO:0055085(transmembrane transport); GO:0005524(ATP binding); GO:0016887(ATPase activity); GO:0042626(ATPase-coupled transmembrane transporter activity); GO:0016021(integral component of membrane)	transmembrane transport	ATP binding; ATPase activity; ATPase-coupled transmembrane transporter activity	integral component of membrane
	15	EHI_114650	8.11719	2.50735	2.67335	3.23736	3.03634	0.000477379	0.000477379	hypothetical protein
	16	EHI_114950	15.4978	1.85206	3.2757	8.36787	4.73114	0.000477379	0.000477379	hypothetical protein, conserved	GO:0005525(GTP binding)		GTP binding
	17	EHI_117470	128.969	27.3854	35.8168	4.70941	3.6008	0.000477379	0.000477379	calmodulin, putative
	18	EHI_119040	4.27327	0.120776	0.275877	35.3818	15.4898	0.00620433	0.000477379	AIG1 family protein, putative	GO:0005525(GTP binding)		GTP binding
	19	EHI_138070	10.5064	2.58241	3.31314	4.06845	3.17113	0.000477379	0.000884444	hypothetical protein
	20	EHI_142670	6.7787	1.193	1.92227	5.68206	3.5264	0.000477379	0.000477379	hypothetical protein, conserved	GO:0030488(tRNA methylation); GO:0008168(methyltransferase activity); GO:0016428(tRNA (cytosine-5-)-methyltransferase activity)	tRNA methylation	methyltransferase activity; tRNA (cytosine-5-)-methyltransferase activity
	21	EHI_142750	1.45247	0.236884	0.475258	6.13157	3.05617	0.000477379	0.000477379	hypothetical protein
	22	EHI_144490	124.215	0.962939	1.04816	128.996	118.508	0.000477379	0.000477379	hypothetical protein, conserved	GO:0005525(GTP binding)		GTP binding
	23	EHI_150410	0.999365	0.229856	0.273077	4.34779	3.65965	0.00518176	0.0245926	hypothetical protein	GO:0035023(regulation of Rho protein signal transduction); GO:0005089(Rho guanyl-nucleotide exchange factor activity); GO:0005622(intracellular)	regulation of Rho protein signal transduction	Rho guanyl-nucleotide exchange factor activity	intracellular
	24	EHI_154310	59.6728	8.51607	10.5639	7.00708	5.64875	0.000477379	0.000477379	hypothetical protein
	25	EHI_174230	2.90946	0.424517	0.328635	6.85358	8.85317	0.000477379	0.000477379	hypothetical protein
	26	EHI_174280	4.08778	0.537873	1.37766	7.5999	2.96719	0.000477379	0.000477379	phospholipid-translocating P-type ATPase, putative	GO:0008152(metabolic process); GO:0015914(phospholipid transport); GO:0005524(ATP binding); GO:0000287(magnesium ion binding); GO:0000166(nucleotide binding); GO:0004012(phospholipid-translocating ATPase activity); GO:0016021(integral component of membrane); GO:0016020(membrane)	metabolic process; phospholipid transport	ATP binding; magnesium ion binding; nucleotide binding; phospholipid-translocating ATPase activity	integral component of membrane; membrane
	27	EHI_176580	15.8565	3.86314	4.48476	4.10456	3.53564	0.000477379	0.000477379	AIG1 family protein, putative	GO:0005525(GTP binding)		GTP binding
	28	EHI_176590	16.463	1.82693	1.78272	9.01129	9.23476	0.000477379	0.000477379	AIG1 family protein, putative	GO:0005525(GTP binding)		GTP binding
	29	EHI_176700	48.3651	6.36353	6.57333	7.60036	7.35778	0.000477379	0.000477379	AIG1 family protein, putative	GO:0005525(GTP binding)		GTP binding
	30	EHI_176960	15.1268	2.29196	2.64547	6.59994	5.718	0.000477379	0.000477379	hypothetical protein
	31	EHI_178050	0.756261	0.164468	0.130691	4.59823	5.78663	0.000477379	0.000477379	ATP-binding cassette protein, putative	GO:0055085(transmembrane transport); GO:0006810(transport); GO:0005524(ATP binding); GO:0016887(ATPase activity); GO:0042626(ATPase-coupled transmembrane transporter activity); GO:0016021(integral component of membrane)	transmembrane transport; transport	ATP binding; ATPase activity; ATPase-coupled transmembrane transporter activity	integral component of membrane
	32	EHI_180140	1.09169	0.27746	0.249552	3.93459	4.3746	0.000477379	0.00350546	hypothetical protein
	33	EHI_180390	55.0644	9.05144	5.72547	6.0835	9.61745	0.000477379	0.000477379	AIG1 family protein, putative	GO:0005525(GTP binding)		GTP binding
	34	EHI_180400	0.421938	0.0749734	0.0538216	5.62784	7.83957	0.00227303	0.0376114	hypothetical protein
	35	EHI_182150	1.62036	0.358078	0.336229	4.52516	4.81922	0.00125564	0.000477379	hypothetical protein	GO:0043087(regulation of GTPase activity); GO:0051056(regulation of small GTPase mediated signal transduction); GO:0007165(signal transduction); GO:0005096(GTPase activator activity); GO:0005622(intracellular)	regulation of GTPase activity; regulation of small GTPase mediated signal transduction; signal transduction	GTPase activator activity	intracellular
	36	EHI_187400	0.985894	0.263399	0.248845	3.74297	3.96188	0.00741897	0.0220166	hypothetical protein
	37	EHI_188860	22.1197	5.1534	5.02763	4.29225	4.39963	0.000477379	0.000477379	hypothetical protein
	38	EHI_190460	15.3585	1.55557	0.718578	9.87323	21.3735	0.000477379	0.000477379	amino acid transporter, putative
	39	EHI_192410	5.95951	1.51549	1.50983	3.9324	3.94714	0.000477379	0.000477379	hypothetical protein
	40	EHI_193520	1.85824	0.365515	0.614996	5.0839	3.02155	0.000477379	0.000477379	regulator of nonsense transcripts, putative
	41	EHI_194180	15.2596	5.08776	5.01693	2.99928	3.04162	0.000477379	0.000477379	hypothetical protein

## Sheet: Common gene_upregulation 
	S. No.	Gene ID	Expression level			Fold change		q_value		Gene Name	Gene Ontology	Computed GO Processes	Computed GO Functions	Computed GO Components
			pSAP2G	G3PDHgs	GKgs	G3PDHgs	GKgs	G3PDHgs	GKgs
	1	EHI_007510	7.7071	31.8405	29.1614	4.13132	3.78371	0.000477379	0.000477379	hypothetical protein, conserved
	2	EHI_009570	5.17529	19.0038	15.3407	3.67203	2.96422	0.000477379	0.000477379	gelsolin repeat protein, putative	GO:0051015(actin filament binding)		actin filament binding
	3	EHI_019390	0.398177	1.76909	2.97266	4.44297	7.46567	0.0126691	0.00194499	cysteine proteinase, pseudogene
	4	EHI_059050	0.329911	4.3077	4.06838	13.0572	12.3318	0.0395482	0.0401631	hypothetical protein
	5	EHI_070120	0.274071	4.26893	8.19847	15.576	29.9137	0.000477379	0.000477379	myotubularin, putative	GO:0046839(phospholipid dephosphorylation); GO:0004437(obsolete inositol or phosphatidylinositol phosphatase activity)	phospholipid dephosphorylation	obsolete inositol or phosphatidylinositol phosphatase activity
	6	EHI_075660	4.49937	14.8197	29.0811	3.29373	6.46337	0.000477379	0.000477379	CAAX prenyl protease, putative	GO:0006508(proteolysis); GO:0004222(metalloendopeptidase activity); GO:0016020(membrane)	proteolysis	metalloendopeptidase activity	membrane
	7	EHI_077750	0.294202	10.0506	1.24501	34.1622	4.23182	0.000477379	0.000477379	hypothetical protein	GO:0006629(lipid metabolic process)	lipid metabolic process
	8	EHI_083620	11.6615	70.6318	47.221	6.05684	4.04931	0.000477379	0.000477379	hypothetical protein	GO:0007155(cell adhesion); GO:0051015(actin filament binding)	cell adhesion	actin filament binding
	9	EHI_087390	62.5676	257.09	288.805	4.109	4.61589	0.000477379	0.000477379	Rho family GTPase	GO:0007264(small GTPase mediated signal transduction); GO:0005525(GTP binding); GO:0003924(GTPase activity); GO:0005622(intracellular) //	small GTPase mediated signal transduction //	GTP binding; GTPase activity //	intracellular //
	10	EHI_089440	0.498522	2.48901	2.04807	4.99278	4.10828	0.000477379	0.000477379	hypothetical protein
	11	EHI_103900	0.932427	3.5914	2.89158	3.85167	3.10113	0.000477379	0.000477379	nucleosome-binding protein 1, putative
	12	EHI_109120	3.32196	28.9726	11.8447	8.72154	3.56558	0.000477379	0.000477379	AIG1 family protein, putative	GO:0005525(GTP binding)		GTP binding
	13	EHI_110180	8.81569	48.4693	39.7631	5.49807	4.51049	0.000477379	0.000477379	myosin heavy chain	GO:0007165(signal transduction); GO:0016032(viral process); GO:0032440(2-alkenal reductase [NAD(P)] activity); GO:0005524(ATP binding); GO:0003774(motor activity); GO:0005622(intracellular); GO:0016020(membrane); GO:0016459(myosin complex)	signal transduction; viral process	2-alkenal reductase [NAD(P)] activity; ATP binding; motor activity	intracellular; membrane; myosin complex
	14	EHI_139080	2.24761	11.1581	11.1632	4.96443	4.9667	0.000477379	0.000477379	longevity-assurance family protein	GO:0008152(metabolic process); GO:0003824(catalytic activity); GO:0016021(integral component of membrane)	metabolic process	catalytic activity	integral component of membrane
	15	EHI_139570	4.24597	24.9728	33.4401	5.88153	7.87573	0.000477379	0.000477379	peroxiredoxin, pseudogene	GO:0008150(biological_process); GO:0045454(cell redox homeostasis); GO:0055114(oxidation-reduction process); GO:0016209(antioxidant activity); GO:0016491(oxidoreductase activity); GO:0051920(peroxiredoxin activity)	biological_process; cell redox homeostasis; oxidation-reduction process	antioxidant activity; oxidoreductase activity; peroxiredoxin activity
	16	EHI_140720	3.79158	25.6794	16.841	6.77274	4.44168	0.000477379	0.000477379	myosin heavy chain	GO:0016032(viral process); GO:0016020(membrane)	viral process		membrane
	17	EHI_141030	8.70953	26.7884	35.1906	3.07576	4.04047	0.000477379	0.000477379	DNA methyl transferase like protein
	18	EHI_157360	6.36548	60.664	18.986	9.53015	2.98265	0.000477379	0.000477379	AIG1 family protein, putative
	19	EHI_165280	5.38564	28.4624	54.541	5.28487	10.1271	0.000477379	0.000477379	hypothetical protein
	20	EHI_169350	24.8599	435.301	1241.95	17.5102	49.958	0.000477379	0.000477379	nonpathogenic pore-forming peptide precursor, putative
	21	EHI_175460	0.351469	18.5771	12.3283	52.8556	35.0765	0.000477379	0.000477379	60S acidic ribosomal protein P0, putative	GO:0042254(ribosome biogenesis); GO:0006412(translation); GO:0003735(structural constituent of ribosome); GO:0005622(intracellular); GO:0005840(ribosome)	ribosome biogenesis; translation	structural constituent of ribosome	intracellular; ribosome
	22	EHI_187090	8.61877	69.4501	104.249	8.05801	12.0956	0.000477379	0.000477379	Rab family GTPase	GO:0007264(small GTPase mediated signal transduction); GO:0005525(GTP binding); GO:0003924(GTPase activity); GO:0004767(sphingomyelin phosphodiesterase activity); GO:0005622(intracellular)	small GTPase mediated signal transduction	GTP binding; GTPase activity; sphingomyelin phosphodiesterase activity	intracellular
	23	EHI_187740	1.92883	37.5183	47.3009	19.4513	24.5231	0.000477379	0.000477379	ribosomal protein L18, putative	GO:0006412(translation); GO:0003735(structural constituent of ribosome); GO:0005622(intracellular); GO:0005840(ribosome)	translation	structural constituent of ribosome	intracellular; ribosome
	24	EHI_192130	0.964863	5.06604	16.227	5.25053	16.8179	0.000477379	0.000477379	Rab family GTPase
	25	EHI_194870	4.32085	20.7496	14.4128	4.8022	3.33564	0.000477379	0.000477379	hypothetical protein, conserved	GO:0007264(small GTPase mediated signal transduction); GO:0005525(GTP binding); GO:0003924(GTPase activity); GO:0005622(intracellular)	small GTPase mediated signal transduction	GTP binding; GTPase activity	intracellular
